# Supplementary material for: SHLD2 loss is a synthetic vulnerability to Polθ inhibition combined with radiotherapy
Source: Sci Adv. 2026 Jun 12;12(24):eaeb4508. doi: 10.1126/sciadv.aeb4508 (PMC13262640; doi:10.1126/sciadv.aeb4508)
Supplement: Supplementary file 2 — Data S1 [file sciadv.aeb4508_data_s1.zip]

Archive with 1 entries (1 files):
- aeb4508_data_s1.xlsx
