# Supplementary material for: SHLD2 loss is a synthetic vulnerability to Polθ inhibition combined with radiotherapy
Source: Sci Adv. 2026 Jun 12;12(24):eaeb4508. doi: 10.1126/sciadv.aeb4508 (PMC13262640; doi:10.1126/sciadv.aeb4508)
Supplement: Supplementary file 2 — Data S1 [file sciadv.aeb4508_data_s1.zip › aeb4508_data_s1.xlsx]

## Sheet: Legend
Supplementary Data 1. Results from the CRISPR KO screen for sensitisers to Polθi, radiotherapy (RT) and Polθi + RT combination treatments
1A. Composition of the CRISPR/Cas9 library of sgRNAs. Clone_ID: sgRNA clone identifier. Sequence: sgRNA sequence. Entrez_Gene_ID: identifier of the target gene as per Entrez Gene database (NCBI). HGNC_Symbol: identifier of the target gene as per HUGO Gene Nomenclature Committee (HGNC) database.
1B. Summary of comparisons run in MAGeCK to identify gene knock outs that are linked to sensitisation to each treatment. Comparison: comparison details (treatment regimen and timepoint); same ID is also used to also identify the comparisons in 1C). Time_Point: collection time point. Condition: treatment group.
1C. Results of MAGeCK analysis. Gene: HGNC gene name. Comparison: as in 1B. num: number of sgRNA strands. neg.score: negative selection score. neg.p.value: negative p-value. neg.fdr: negative false discovery corrected for multiple testing. neg.rank: gene rank. neg.goods: number of "good" sgRNAs that passed quality filters and used to calculate the negative selection score. neg.lfc: average log fo…
1D. Summary of gene KOs linked to sensitisation to RT or ART558. Rank: gene rank by ∑neg.lfc. Gene KO linked to sensitisation (HGNC gene name). No. of significant conditions. ∑neg.lfc: sum of neg.lfc scores which met significance criteria.
1E. Summary of the gene KOs linked to sensitisation by ART558 combined with RT. Rank (ranked by ∑(ΔO−E)): genes were ranked according to the sensitivity of the gene to the combination of RT and ART558. Gene KO linked to sensitisation (HGNC gene name). No. of significant conditions where ΔO−E =< -0.1. ∑(ΔO−E): sum of ΔO−E values for which ΔO−E =< -0.1.

## Sheet: 1A
Clone_ID	Sequence	Entrez_Gene_ID	HGNC_Symbol
ASMT_1	AGAAGGAAGGAACCAGTACC	438	ASMT
ASMT_2	CCCACCTCACGGCGTCTGCC	438	ASMT
ASMT_3	GGCCGTAAAAAGCTCTTCAG	438	ASMT
ASMT_4	GTCCAGCGACTACCTGACCA	438	ASMT
ASMT_5	TCTCCACTTTCAGCAGCTTC	438	ASMT
ASMT_6	TCTCTTCGCCGCCTGCGAGC	438	ASMT
ASMTL_1	AGAGAACACAGCGTGTTCAC	8623	ASMTL
ASMTL_2	GGCCCCTTGCCTGGTACAGC	8623	ASMTL
ASMTL_3	GTCCGCTCCAATGACCACGT	8623	ASMTL
ASMTL_4	GTTGCAGGGTCTCAGGTTTG	8623	ASMTL
ASMTL_5	TCCTCTCACAGACAGTCGGG	8623	ASMTL
ASMTL_6	TTACCGGGACAGCATCCTGT	8623	ASMTL
CSF2RA_1	AGTTAAGAAACACTTGCTGA	1438	CSF2RA
CSF2RA_2	CCAAAAGTGAATCAAAGAAT	1438	CSF2RA
CSF2RA_3	CCTTTCTGTGGACGTCCAGC	1438	CSF2RA
CSF2RA_4	CGTGAAATTTGTCTGCATGA	1438	CSF2RA
CSF2RA_5	CTCCTGTTTCATCTACAATG	1438	CSF2RA
CSF2RA_6	TTCGTATGTACAAAAAATAC	1438	CSF2RA
exon1_0001F	TGGTGCTGTGCCCGGTGAT	8623	ASMTL
exon1_0002F	GGTGCTGTGCCCGGTGATT	8623	ASMTL
exon1_0003R	GTTGCTGAGGATCTCCTGA	8623	ASMTL
exon10_0109F	TCTCCTCCGCCTGCGACGT	8623	ASMTL
exon3_0003F	GACCTGCGGGCCCCCGACG	8623	ASMTL
exon6_0086R	GACCCTGGTGTCCAGCTGA	8623	ASMTL
HGLibA_00028	GTCACCCGACTTCGCAACAC	13	AADAC
HGLibA_00029	GAACCCCAGTGTTGCGAAGT	13	AADAC
HGLibA_00030	AAAGCTCCCGACAACCTTAA	13	AADAC
HGLibA_00031	AATATATCACAGCTCGCCTT	344752	AADACL2
HGLibA_00032	TGTTTGCCGTCCATCTATTC	344752	AADACL2
HGLibA_00033	TTTGGCAAGTACAATCGTAC	344752	AADACL2
HGLibA_00040	ACCAAAATCGATGATCTCCT	51166	AADAT
HGLibA_00041	CTTCAGTATTCTCCGAGTGC	51166	AADAT
HGLibA_00042	ATTAACCAGTGAACGCAAAA	51166	AADAT
HGLibA_00058	CGCGTCCTCGCACATGAGCG	15	AANAT
HGLibA_00059	ACCTTCACGCTCGATCTCAA	15	AANAT
HGLibA_00060	CCTTCATCATCGGCTCGCTC	15	AANAT
HGLibA_00067	CCACGCTCGGACCATCACTG	16	AARS1
HGLibA_00068	TGGGGGCAAACATAATGACC	16	AARS1
HGLibA_00069	TCACACCTTCTTCGAGATGC	16	AARS1
HGLibA_00085	GTTGAACCCGCGACCAAGCG	26574	AATF
HGLibA_00086	CGCTCTGTCTATCGAGTTCT	26574	AATF
HGLibA_00087	GTCTACTCACCAGACGATCC	26574	AATF
HGLibA_00094	GCCTCCGAGCATCTGAGAAC	19	ABCA1
HGLibA_00095	TGTTTCCGTTACCCGACTCC	19	ABCA1
HGLibA_00096	CCTCCCCAGGAGTCGGGTAA	19	ABCA1
HGLibA_00097	TCAGAGTGCTCCTTTATAAC	10349	ABCA10
HGLibA_00098	CATATCGCCTGAAGTTTAAT	10349	ABCA10
HGLibA_00099	CTTCCTTAAAGAACACTGTT	10349	ABCA10
HGLibA_00100	CAAGTGCTCGCACGAATTCT	26154	ABCA12
HGLibA_00101	CCTCGAAACCTTCCTAGTAC	26154	ABCA12
HGLibA_00102	CCCGGAACATATACTTTCAA	26154	ABCA12
HGLibA_00103	AGACCAAATCACCGCCCTGC	154664	ABCA13
HGLibA_00104	ACCCACACTCTTCCAATATG	154664	ABCA13
HGLibA_00105	TACTTGAGCAACTTGATTCC	154664	ABCA13
HGLibA_00106	GAGTGCTTGGGCCGTGCTAT	20	ABCA2
HGLibA_00107	CTCGGTGGCCAGAAACCCGC	20	ABCA2
HGLibA_00108	GAAGCCCACCATCTCCGTGA	20	ABCA2
HGLibA_00109	TCCGTGTGTAACTGAACCGT	21	ABCA3
HGLibA_00110	GCGCGGCTTTCCCTCCGAGA	21	ABCA3
HGLibA_00111	TCATGAAGGAGGCGGCGATG	21	ABCA3
HGLibA_00112	CACCTCGAAGCCGGGCATAA	24	ABCA4
HGLibA_00113	ATGCCACCGTAGCAGGCAAG	24	ABCA4
HGLibA_00114	GCAATTGATGAGCTGCTCAC	24	ABCA4
HGLibA_00115	TCTAAGCCGAGCAACTTTGT	23461	ABCA5
HGLibA_00116	GAAATAGATACCTTTCCCCG	23461	ABCA5
HGLibA_00117	TCTACTGATCATCTACCTGA	23461	ABCA5
HGLibA_00118	TGGGGCCTCTCAATACTTCT	23460	ABCA6
HGLibA_00119	GTACACCTACCTTTCAAAAG	23460	ABCA6
HGLibA_00120	AAGATGATTCCCATAGCATA	23460	ABCA6
HGLibA_00121	GCTCTCCAAAGACGCGCGCC	10347	ABCA7
HGLibA_00122	ACTCACTGCAGATTCGCGGC	10347	ABCA7
HGLibA_00123	GAGGCCACAGCAATTCGACC	10347	ABCA7
HGLibA_00124	TAAATGTATCTACCCGTCCC	10351	ABCA8
HGLibA_00125	TCATTTACTTGATGACTATG	10351	ABCA8
HGLibA_00126	TCTTTAATACTTTCCTCATC	10351	ABCA8
HGLibA_00127	AATCAGTTGCAACTCCTCCT	10350	ABCA9
HGLibA_00128	TACGTCATTGATGACAATGA	10350	ABCA9
HGLibA_00129	AAAGAGCACAGAGACCATTC	10350	ABCA9
HGLibA_00130	TTGGACTGTCAGCTGCTGTC	5243	ABCB1
HGLibA_00131	GAAGCTAACCCTTGTGATTT	5243	ABCB1
HGLibA_00132	CCAAACACCAGCATCATGAG	5243	ABCB1
HGLibA_00133	CAGCTAGCTGAGGAACGTAT	23456	ABCB10
HGLibA_00134	TACCATCATACTGATGCCTA	23456	ABCB10
HGLibA_00135	TTCTTTGACAAGACTCGCAC	23456	ABCB10
HGLibA_00136	GGAACTGTTAGTCCATACAA	8647	ABCB11
HGLibA_00137	CCAAAAATGAGTAGCACGCC	8647	ABCB11
HGLibA_00138	AAGAATTACTGAGTCAGACA	8647	ABCB11
HGLibA_00139	AAAGTCGCCCTCCGCGCTCG	5244	ABCB4
HGLibA_00140	GAGACCTGATCCGTGAGCTA	5244	ABCB4
HGLibA_00141	TTTAGTTTCGATACTCCGAT	5244	ABCB4
HGLibA_00142	CTGCAGCACGACAGACCAAG	340273	ABCB5
HGLibA_00143	GGACATCACACTCATGATCC	340273	ABCB5
HGLibA_00144	AGGTTGACCCTGTATTATGT	340273	ABCB5
HGLibA_00145	CTTCCTGCCAAAATCTCGCC	10058	ABCB6
HGLibA_00146	GGAACGGGCACTCAATGTGT	10058	ABCB6
HGLibA_00147	TCCCCAGTCCTATACATTGC	10058	ABCB6
HGLibA_00148	TCAGCATGTTTCCCGACATC	22	ABCB7
HGLibA_00149	TTACTAGATCTCCAACAGTA	22	ABCB7
HGLibA_00150	CTGTATTTGGTGCATCACTC	22	ABCB7
HGLibA_00151	CCGCTTGACAACTGACGTGC	11194	ABCB8
HGLibA_00152	CAGTCATGAAACTCCCTACG	11194	ABCB8
HGLibA_00153	TAAAGCGAGACCCCACGACA	11194	ABCB8
HGLibA_00154	TGACGATGCCATCAATGGCG	23457	ABCB9
HGLibA_00155	GCAATTAGCTCATTTGCCGC	23457	ABCB9
HGLibA_00156	AGCGGAAGAGACAGTTTCGA	23457	ABCB9
HGLibA_00157	CCGATGGCTCCGACCCGCTC	4363	ABCC1
HGLibA_00158	CGGAAAACATCATCAGGTCG	4363	ABCC1
HGLibA_00159	CAAGTTCGTGAATGACACGA	4363	ABCC1
HGLibA_00160	TGCACGTGTACCAAGCTTAC	89845	ABCC10
HGLibA_00161	GTAAGCTTGGTACACGTGCA	89845	ABCC10
HGLibA_00162	ATCCGAGACAACATCCTCTT	89845	ABCC10
HGLibA_00163	TGTCGATGCCACGATTCACG	85320	ABCC11
HGLibA_00164	GTGAATCGTGGCATCGACAT	85320	ABCC11
HGLibA_00165	CTAAGCGACTCCGTAAGCTT	85320	ABCC11
HGLibA_00166	CGTGCGGTAGTTGATGGCCC	94160	ABCC12
HGLibA_00167	CTGGGCCATCAACTACCGCA	94160	ABCC12
HGLibA_00168	TGCCGCACTCACCGGCCCTA	94160	ABCC12
HGLibA_00169	GGATTGGTATATCGAACAGC	1244	ABCC2
HGLibA_00170	GTATCGAGAGAATCCAGAAT	1244	ABCC2
HGLibA_00171	TCCTTACCTGTAAGAGTGTC	1244	ABCC2
HGLibA_00172	GCCGCTCATACTGTATCAGC	8714	ABCC3
HGLibA_00173	GGATGATGTAGCCACGACAA	8714	ABCC3
HGLibA_00174	GGCGACCCACAGGTAGATGC	8714	ABCC3
HGLibA_00175	GGCACTTCGTCTTAGTAACA	10257	ABCC4
HGLibA_00176	CTTCCTCTAATCTCCGTTTA	10257	ABCC4
HGLibA_00177	TGATGTGAACAAGTTTGATC	10257	ABCC4
HGLibA_00178	AGATCCACACAACCCTTCGC	10057	ABCC5
HGLibA_00179	GTGCCTGATGATCACGCAGC	10057	ABCC5
HGLibA_00180	AAACATTCTCTGCCCATCGT	10057	ABCC5
HGLibA_00181	AGTCCTGTGTACCTCCAGCG	368	ABCC6
HGLibA_00182	ATCGTGGTGAGCCACACAGT	368	ABCC6
HGLibA_00183	TGTTCCTGATTCACACCGAG	368	ABCC6
HGLibA_00184	GCGTAGCTGCGAGAAGCCGA	6833	ABCC8
HGLibA_00185	TGATGACATTGACCTCCACG	6833	ABCC8
HGLibA_00186	GATGTTGTGATAGTAGACCA	6833	ABCC8
HGLibA_00187	CCTCTTTATGCCAGCCGTGA	10060	ABCC9
HGLibA_00188	TTTCTAGGCGGCGGGAATCA	10060	ABCC9
HGLibA_00189	TCTTCATATAATATCAACGA	10060	ABCC9
HGLibA_00190	CCTGTCGTTCCGCAGCCGTC	215	ABCD1
HGLibA_00191	CGACGACATGATCCGCTCAA	215	ABCD1
HGLibA_00192	GCGGATCATGTCGTCGTACA	215	ABCD1
HGLibA_00193	CCTTATTGCACTGTTGACGA	225	ABCD2
HGLibA_00194	TTTCATAGGCGTGGTCTACT	225	ABCD2
HGLibA_00195	CAGCAGTGGACTAATTATGG	225	ABCD2
HGLibA_00196	CTCGAACATATTGTGATGTT	5825	ABCD3
HGLibA_00197	GTGGTTTGCAGTGGTATCAT	5825	ABCD3
HGLibA_00198	ACCACCATTACAGAACAATG	5825	ABCD3
HGLibA_00199	TACCTGCAGCCGAAGTACGC	5826	ABCD4
HGLibA_00200	GAGACCTCACCTGCGTACTT	5826	ABCD4
HGLibA_00201	GTCTCAGGTCATGGCGGTCG	5826	ABCD4
HGLibA_00202	TAATAACTCACAGTTGATTT	6059	ABCE1
HGLibA_00203	ACAAATGTACCTCCTTCATC	6059	ABCE1
HGLibA_00204	AGACTTAAACCTGATGAAGG	6059	ABCE1
HGLibA_00205	AAAAAGCGAGATACCCGAAA	23	ABCF1
HGLibA_00206	GTACCCGCCCCAAAACCCCG	23	ABCF1
HGLibA_00207	CTCAGTGCCAACCAGTGATG	23	ABCF1
HGLibA_00208	ATGATCAGTACGTGAAGACG	10061	ABCF2
HGLibA_00209	CCTAGATGCTTGCGTGTGGT	10061	ABCF2
HGLibA_00210	AGATCAGATTGCACACATGA	10061	ABCF2
HGLibA_00211	TCCGCCCCACCAGCCCGTAA	55324	ABCF3
HGLibA_00212	TAGGGGCGTCCAGTAGCACC	55324	ABCF3
HGLibA_00213	GCCGCCGTTACGGGCTGGTG	55324	ABCF3
HGLibA_00214	GTCCACGCTGATGAACATCC	9619	ABCG1
HGLibA_00215	ACTGAGACGGACCTGCTGAA	9619	ABCG1
HGLibA_00216	ATTTCCGGGAAGTTCAATAG	9619	ABCG1
HGLibA_00217	ACATCTCCAGATAATCCACT	9429	ABCG2
HGLibA_00218	GACAGCTTCCAATGACCTGA	9429	ABCG2
HGLibA_00219	CGAAGATTTGCCTCCACCTG	9429	ABCG2
HGLibA_00220	TGATGTCGTGCTCCCACACG	64137	ABCG4
HGLibA_00221	TCGTGTGGGAGCACGACATC	64137	ABCG4
HGLibA_00222	TCATGGCTTCCAACACCGTG	64137	ABCG4
HGLibA_00223	TCCTTTAAAGCCACCGCGTG	64240	ABCG5
HGLibA_00224	GCCGGGATTGCCGCGGCGGA	64240	ABCG5
HGLibA_00225	GTAGTGCAGCGTCTCGCGCA	64240	ABCG5
HGLibA_00226	CACGGCGGCAAGATCAAGTC	64241	ABCG8
HGLibA_00227	GCTGCCCATTGATCCAGATC	64241	ABCG8
HGLibA_00228	GGTACCTGAGCTCCCTATGA	64241	ABCG8
HGLibA_00289	ACAGGGCGCTCCATATTCGC	10006	ABI1
HGLibA_00290	AGTAGTCTGCCACCCGAGTC	10006	ABI1
HGLibA_00291	AGCGCCCTGTAAGGTATATT	10006	ABI1
HGLibA_00301	TGTCCCCCAACTACGACAAG	25	ABL1
HGLibA_00302	CCTCGTACACCTCCCCGTAC	25	ABL1
HGLibA_00303	CCGGCAGGAGGTGAACGCCG	25	ABL1
HGLibA_00304	GTCCATCTCGCTCAGGTACG	27	ABL2
HGLibA_00305	TCCCTCGTACCTGAGCGAGA	27	ABL2
HGLibA_00306	TCTCTGTGGTGCGCCCCGCC	27	ABL2
HGLibA_00412	CTGTGTACAGCGTGCCAAAG	84680	ACCS
HGLibA_00413	CTGCAGGACTTCGGGATGTC	84680	ACCS
HGLibA_00414	GACTTACCCGCCAGGACAGC	84680	ACCS
HGLibA_00418	GACCCACAGTGTCCGATGCC	65057	ACD
HGLibA_00419	CCCCGACGTCGGACGTATCA	65057	ACD
HGLibA_00420	ACCAACCAGGCACCCGTAGC	65057	ACD
HGLibA_00436	CCCAGCGACTGATGCGATAC	43	ACHE
HGLibA_00437	CCACAATGTCGTGTGCCCCG	43	ACHE
HGLibA_00438	GGCTCAGCAGTACGTTAGTC	43	ACHE
HGLibA_00439	TTTCGATCTTCAGTCAGTCG	22985	ACIN1
HGLibA_00440	GGTTGGCATGAGTACGTGCC	22985	ACIN1
HGLibA_00441	AAGGAGAAAGACGATCATCT	22985	ACIN1
HGLibA_00445/HGLibA_11899	TTTGCACGTGAGCTCGCCCA	57007	ACKR3
HGLibA_00446	CATCTCGGCGTCCAGTGACC	57007	ACKR3
HGLibA_00447	ACTGGACGCCGAGATGGCTC	57007	ACKR3
HGLibA_00448	ACTAAAGTCCCCAGCCAATC	51554	ACKR4
HGLibA_00449	CAATGACGAAAACTATTGTG	51554	ACKR4
HGLibA_00450	TGTGCTACTTTATCACAGCA	51554	ACKR4
HGLibA_00460	AATGGTGAGCACGATGTCAG	48	ACO1
HGLibA_00461	ATGACACGAGCAGGCTTAAA	48	ACO1
HGLibA_00462	CGCACACCTTGCTGAGCCAT	48	ACO1
HGLibA_00475	TCTCTCAAAATTGCGAGCCT	55856	ACOT13
HGLibA_00476	GGTGATAAAGGCCATGACCA	55856	ACOT13
HGLibA_00477	TGATATGTTATCTACTAACG	55856	ACOT13
HGLibA_00556	CAACAGTGATGATGTGCCGC	2181	ACSL3
HGLibA_00557	CGAGTGGATGATAGCTGCAC	2181	ACSL3
HGLibA_00558	CTCACAGAAGATGGCGATGT	2181	ACSL3
HGLibA_00565	CGGCGATCTGTGATTGGGTC	23305	ACSL6
HGLibA_00566	ATGTACCAGGTGTTCCGCCG	23305	ACSL6
HGLibA_00567	ATCCGCTACATCATCAATAC	23305	ACSL6
HGLibA_00619	GTTGAAGGACATAGCCATCG	86	ACTL6A
HGLibA_00620	TGCCAAGACCTCGTAACCTG	86	ACTL6A
HGLibA_00621	TCGTTCTACTGGGCTGATTT	86	ACTL6A
HGLibA_00622	ACTATGAGCGGGGGCGTCTA	51412	ACTL6B
HGLibA_00623	ATGACCTCCGCTCCATCCCG	51412	ACTL6B
HGLibA_00624	GTCATGTCGCCCCTCAAGAA	51412	ACTL6B
HGLibA_00673	GCGGCCCATCGTGCCCGCGC	93973	ACTR8
HGLibA_00674	CGCACCTCTTGCAGCGACTC	93973	ACTR8
HGLibA_00675	CATCACCCTGAGTATTTAGT	93973	ACTR8
HGLibA_00685	TTGGATCATTCGTGTACATC	90	ACVR1
HGLibA_00686	GGCTCGCCAGATTACACTGT	90	ACVR1
HGLibA_00687	AGCAGCCTTTCTGGTAGACG	90	ACVR1
HGLibA_00688	TGCCCACGATCTCCATGTGC	91	ACVR1B
HGLibA_00689	AGCCTGAGCACCCGTCCATG	91	ACVR1B
HGLibA_00690	ACACCTGCACATGGAGATCG	91	ACVR1B
HGLibA_00694	TGCCACTTATGTTAATTGCG	92	ACVR2A
HGLibA_00695	ACTTGAGTTGGAACAAGTAC	92	ACVR2A
HGLibA_00696	CCAGTTGCTTAACGAATATG	92	ACVR2A
HGLibA_00697	GCGATGCCGGTACATCCAAA	93	ACVR2B
HGLibA_00698	CGGCATCGCAAGCCCCCCTA	93	ACVR2B
HGLibA_00699	CGCGGAACATGACGGCGCCC	93	ACVR2B
HGLibA_00703	TGGCGGAAGAGCGTCACCGA	95	ACY1
HGLibA_00704	GCTGGACAGTGCGGATACGC	95	ACY1
HGLibA_00705	TGAGGAGACAGCCCGCCAGC	95	ACY1
HGLibA_00706	GGGGAAGTCCACGACGCCCA	91703	ACY3
HGLibA_00707	CTATAGACCCGTGGGCGTCG	91703	ACY3
HGLibA_00708	GGCAACGCCCTTCTCATAGT	91703	ACY3
HGLibA_00715	CAGGCTTGATGGATCCGTCT	100	ADA
HGLibA_00716	GCTCACTTTGGGCTTGTCGA	100	ADA
HGLibA_00717	GAACTGCATGTCCACCTAGA	100	ADA
HGLibA_00718	GCGAGTTCAGCTTGACCTTA	132612	ADAD1
HGLibA_00719	CTCGCTGCATTTGTGCAAAC	132612	ADAD1
HGLibA_00720	GCTAGTTCAGATAAAACAAC	132612	ADAD1
HGLibA_00739	AACGTTCAGTACTTGATGTC	6868	ADAM17
HGLibA_00740	GGACTTCTTCACTGGACACG	6868	ADAM17
HGLibA_00741	CTTAAGGTGAGCCTGACTCT	6868	ADAM17
HGLibA_00868	AATAGTATCCGCGCAGCACC	103	ADAR
HGLibA_00869	CTCGGCCATTGATGACAACC	103	ADAR
HGLibA_00870	TGGTCTCTTACCGAGGTTCA	103	ADAR
HGLibA_00886	GTACACGATGGTCTTGGAGG	113451	AZIN2
HGLibA_00887	CGAGGTAGCTGCCTTCTTCG	113451	AZIN2
HGLibA_00888	GTTGGCGCAGATGATCTTAC	113451	AZIN2
HGLibA_01000	ATCGAAGACCATGAACGTAT	23394	ADNP
HGLibA_01001	TGCTCGTAAGTGCGCTTCAC	23394	ADNP
HGLibA_01002	CCCATCACTTACGAAAAACC	23394	ADNP
HGLibA_01033	ATGTCTGTAGTATCGCCGCC	56985	ADPRM
HGLibA_01034	AACATCTGCGATGACGCCAA	56985	ADPRM
HGLibA_01035	CACACATTGTCAGAGGCGTC	56985	ADPRM
HGLibA_01054	CCGCTTACCCGCACGCCCGT	153	ADRB1
HGLibA_01055	TACGGACGAGGCGATGGCGT	153	ADRB1
HGLibA_01056	CCAACGGGCGTGCGGGTAAG	153	ADRB1
HGLibA_01078	CTCTCATGCAGGCAACGGGG	122622	ADSS1
HGLibA_01079	CCAGTCGATGTTCCCCACCC	122622	ADSS1
HGLibA_01080	ACATTGAAGGCCAACTCAAA	122622	ADSS1
HGLibA_01090	TTGGGACATAGGTCGTATCC	64782	AEN
HGLibA_01091	TCGCTGACTACCGTACCCGC	64782	AEN
HGLibA_01092	CTACTGATGAGTGCCCGTGC	64782	AEN
HGLibA_01105	CCTGGTTTAGAGTTACCATT	4299	AFF1
HGLibA_01106	TACTTGTCAAACTTCACTTG	4299	AFF1
HGLibA_01107	CCTTCAGCTCAGTGACAGTG	4299	AFF1
HGLibA_01111	AGAAACCGACCGCGTATGTG	3899	AFF3
HGLibA_01112	TCCGAAGACGACTTCAGCTT	3899	AFF3
HGLibA_01113	TGTAGTGCTACAGATAGACG	3899	AFF3
HGLibA_01114	GGGCAACTTACAACTTTGTA	27125	AFF4
HGLibA_01115	GCAACATGAACCGTGAAGAC	27125	AFF4
HGLibA_01116	GAGTCTCAGCAGTCCAATTT	27125	AFF4
HGLibA_01117	ATGGGCGGACTCTTCAGTGT	10939	AFG3L2
HGLibA_01118	TGAAGAGTCCGCCCATCCCT	10939	AFG3L2
HGLibA_01119	AGTTTCCAGATTCCGTTCAA	10939	AFG3L2
HGLibA_01141	GGTGGACGACCCCGAACTCC	116986	AGAP2
HGLibA_01142	AGCAGGCTCTAAACCGCCTC	116986	AGAP2
HGLibA_01143	TTACCTACCAGGCGCAGTTC	116986	AGAP2
HGLibA_01198	CACCGGCCGGGCCACGAACT	79814	AGMAT
HGLibA_01199	GATTCGGACCTCGCCGCATC	79814	AGMAT
HGLibA_01200	CAGCTGCCGGCGAATTCAAG	79814	AGMAT
HGLibA_01270	TCCTGGTCTGGAACACGTAC	189	AGXT
HGLibA_01271	TATGCGCTCCCCGATGTCCA	189	AGXT
HGLibA_01272	CCGAGTGCACCCGATGACCA	189	AGXT
HGLibA_01273	AGACGGTGCTTGTATGCCAC	64902	AGXT2
HGLibA_01274	TATGTTGTTTGAGTGCGCCC	64902	AGXT2
HGLibA_01275	AGGATACTCACGGGTGGCAA	64902	AGXT2
HGLibA_01276/HGLibA_15637	CAACGACTTAGCCTTACGCC	64850	ETNPPL
HGLibA_01277	CATACTCAACAATGTTGTCG	64850	ETNPPL
HGLibA_01278	GGTCAAGAGTGATCACATCC	64850	ETNPPL
HGLibA_01279/HGLibA_36479	GCAGTACATGTACGATGAAC	85007	PHYKPL
HGLibA_01280/HGLibA_36480	CATCGTACATGTACTGCCCT	85007	PHYKPL
HGLibA_01281/HGLibA_36481	GAGGCTGGCTCGCCACTACA	85007	PHYKPL
HGLibA_01285	ACCGCTCCCGCATACGCATC	191	AHCY
HGLibA_01286	TGCCGGGCCTGATGCGTATG	191	AHCY
HGLibA_01287	CAACGAGAACGCCGTGGAGA	191	AHCY
HGLibA_01306	AAGTCGGTCTCTATGCCGCT	196	AHR
HGLibA_01307	TTGCTGCTCTACAGTTATCC	196	AHR
HGLibA_01308	AATTTCAGCGTCAGCTACAC	196	AHR
HGLibA_01336	AATGCTATTGTGCAATCCGT	9131	AIFM1
HGLibA_01337	GACAGTAGTTTGCCCACAGT	9131	AIFM1
HGLibA_01338	ACCATGGAAAAAGTCAGACG	9131	AIFM1
HGLibA_01339	CCACGATGAACCGTGAGCGC	84883	AIFM2
HGLibA_01340	AAACCTCATTAAACTTGCCC	84883	AIFM2
HGLibA_01341	TCCCCACTACTAGCCCCTGC	84883	AIFM2
HGLibA_01351	TTCAGCATCTAACACACGTG	9447	AIM2
HGLibA_01352	AGTACTGGGGGTTAGAAACG	9447	AIM2
HGLibA_01353	TTCACGTTTGAGACCCAAGA	9447	AIM2
HGLibA_01363	ATGCCCCGAGTGATTACCAG	23746	AIPL1
HGLibA_01364	TGCACGAGGTGGCCGAGTTC	23746	AIPL1
HGLibA_01365	GTTTCCGATGATGATGTGCA	23746	AIPL1
HGLibA_01372	TTTGAGGCGCCGCGCTACGA	84962	AJUBA
HGLibA_01373	CGGGCCGCTGAGCGTACAAT	84962	AJUBA
HGLibA_01374	GCCTTTGTTGCACTTGATAC	84962	AJUBA
HGLibA_01438	CCTGAGCTTATCCGAAGTGT	9472	AKAP6
HGLibA_01439	CCATTCCTAGTGACGTGACT	9472	AKAP6
HGLibA_01440	TTACTCTGTCAACGTGATAG	9472	AKAP6
HGLibA_01450	TCCGACTCATCTAGAGATGA	10142	AKAP9
HGLibA_01451	AGAAATAACCAGTCATGAGC	10142	AKAP9
HGLibA_01452	ATAATGAGAACTCTACATAG	10142	AKAP9
HGLibA_01504	TGTGCCGCAAAAGGTCTTCA	207	AKT1
HGLibA_01505	TCACGTTGGTCCACATCCTG	207	AKT1
HGLibA_01506	GCAGGATGTGGACCAACGTG	207	AKT1
HGLibA_01507	CGCGCATGCTCGCCGCGATG	84335	AKT1S1
HGLibA_01508	AACGGCGCGCTGCCTCCGCC	84335	AKT1S1
HGLibA_01509	TGTGGGCCAGTGCGATGTCG	84335	AKT1S1
HGLibA_01510	TCTCGTCTGGAGAATCCACG	208	AKT2
HGLibA_01511	CATCGAGAGGACCTTCCACG	208	AKT2
HGLibA_01512	TTAAACAACTTCTCCGTAGC	208	AKT2
HGLibA_01519	GCCCCGTCGGACATGATGGA	210	ALAD
HGLibA_01520	CGTCCATCCATCATGTCCGA	210	ALAD
HGLibA_01521	CTCGCCGTGTACCACGTCTC	210	ALAD
HGLibA_01522	GTGGTTAGTGTGAAAACCGA	211	ALAS1
HGLibA_01523	GTCATTGGCCACAAAGCACG	211	ALAS1
HGLibA_01524	ATAACTGCCCCACACACCCG	211	ALAS1
HGLibA_01525	TGCGAGATTTACTCAGACGC	212	ALAS2
HGLibA_01526	CTCCACTGTTACGGATACCT	212	ALAS2
HGLibA_01527	GACAGCGTCCAATACCAAAC	212	ALAS2
HGLibA_01558	CCCGCTCGATCAGATCGGCC	217	ALDH2
HGLibA_01559	GCCTGGCCGATCTGATCGAG	217	ALDH2
HGLibA_01560	CCCACCGTCAATCCGTCCAC	217	ALDH2
HGLibA_01573	GCCCGTCTTAGCCTTCACGC	8659	ALDH4A1
HGLibA_01574	TGAGCGAGATGCCCTGCAAA	8659	ALDH4A1
HGLibA_01575	TCAGCATGTCTGCCGCCTTC	8659	ALDH4A1
HGLibA_01576	GAGGAAGCCCGCCGTGTTTA	7915	ALDH5A1
HGLibA_01577	GAGAAGGGCGTGTCTTCGGC	7915	ALDH5A1
HGLibA_01578	GATGACTGCAGCCACGCCTA	7915	ALDH5A1
HGLibA_01588	GTATAACCAAACGATCCACC	223	ALDH9A1
HGLibA_01589	GGTTTATGCAGGTAATGCCA	223	ALDH9A1
HGLibA_01590	AGTGAGGCTGGTGTACCTCC	223	ALDH9A1
HGLibA_01642	AATGGGACAGTCCTCCAGCT	238	ALK
HGLibA_01643	TGTCCCATTCCAACAAGTGA	238	ALK
HGLibA_01644	TCACATGGAGAGCTCTTGAT	238	ALK
HGLibA_01645	AGAAGTCGATGACCCCTTCC	8846	ALKBH1
HGLibA_01646	ACCCTTGCCACGGGCTGCGT	8846	ALKBH1
HGLibA_01647	AGGATAGCCTTTGAGTCCAT	8846	ALKBH1
HGLibA_01648	CAGGCAACGTATGGCGACGC	121642	ALKBH2
HGLibA_01649	TGTGCCACTTCCCGAATACC	121642	ALKBH2
HGLibA_01650	TCCCACGGGAATCCTTATGC	121642	ALKBH2
HGLibA_01651	TCTTTCACGTCAACAAAGCC	221120	ALKBH3
HGLibA_01652	AGCTTTGTCAAGATGTTCCC	221120	ALKBH3
HGLibA_01653	TGCTTACCTAGATACACCTG	221120	ALKBH3
HGLibA_01660	CTCGTGAACCAGTATCTGCC	84964	ALKBH6
HGLibA_01661	ACACTTTGTCCACGTAGCGC	84964	ALKBH6
HGLibA_01662	AGCCCTGGAACCGTTCAGAG	84964	ALKBH6
HGLibA_01666	TCTTCTACTACCATGAGTCC	91801	ALKBH8
HGLibA_01667	GACAGTATCCTATGCCACTC	91801	ALKBH8
HGLibA_01668	AATTACTTACCCCCAGATAA	91801	ALKBH8
HGLibA_01669	GACATGGCATCTGAATCCGT	55821	ALLC
HGLibA_01670	TCCTGCAGAAAACCTCATAA	55821	ALLC
HGLibA_01671	CTTCAAAGAGCATGAATATA	55821	ALLC
HGLibA_01675	CGTACAACCGCGTGCAGCTT	239	ALOX12
HGLibA_01676	TGGCCTTCCCGTGCTACCGC	239	ALOX12
HGLibA_01677	GACCATCGCTGCAGACCGTA	239	ALOX12
HGLibA_01678	GGCCGGGGTTGACGCCGTTG	242	ALOX12B
HGLibA_01679	GTTCCCCGTCACAGACGACA	242	ALOX12B
HGLibA_01680	GATGATGCCCATCGCCATCC	242	ALOX12B
HGLibA_01681	GTTGGAACCGGCATAGAGCG	246	ALOX15
HGLibA_01682	ACCTCCTTAAGGACGACGCC	246	ALOX15
HGLibA_01683	CTATGCCGGTTCCAACAACC	246	ALOX15
HGLibA_01684	GGTTCCAGCTGACACCGCCG	247	ALOX15B
HGLibA_01685	GCCAGCCTGTAGATAAAAGT	247	ALOX15B
HGLibA_01686	AAGAGGAGGTGGCCGCCCCG	247	ALOX15B
HGLibA_01687	GGATTCATACGACGTGACTG	240	ALOX5
HGLibA_01688	GAATCGAGAAGCGCAAGTAC	240	ALOX5
HGLibA_01689	GCAACACCGACGTAAAGAAC	240	ALOX5
HGLibA_01693	CCACACTCGATACACGCTGC	59344	ALOXE3
HGLibA_01694	GGGTCGCGGACCTTGTAGAT	59344	ALOXE3
HGLibA_01695	AGCAAAAATCTCGCCAGTCC	59344	ALOXE3
HGLibA_01702	GATAACCCTAACCTACACCG	115701	ALPK2
HGLibA_01703	AATAATGCCACTCCCATCGA	115701	ALPK2
HGLibA_01704	GTGCTTCGCTGCATAATATC	115701	ALPK2
HGLibA_01771	TTAGCAGTATCCGCCGTCAC	139285	AMER1
HGLibA_01772	TACCATAGTCGATTCTACCA	139285	AMER1
HGLibA_01773	GAGCAGCCTCCCTCGATACT	139285	AMER1
HGLibA_01807	TGCGACGTCGAAGTCCGTGT	81693	AMN
HGLibA_01808	ACTTCGACGTCGCAGCCAAC	81693	AMN
HGLibA_01809	CCGAGGCGAGATGGGCGTCC	81693	AMN
HGLibA_01810	ACCTTGTGCGAAGAAATTAG	196394	AMN1
HGLibA_01811	AGCTCCGTAGATCTAGAGTT	196394	AMN1
HGLibA_01812	ACCTCTAATTTCTTCGCACA	196394	AMN1
HGLibA_01825	GGTGTCGGGGCCCTGTTCAT	271	AMPD2
HGLibA_01826	ACATGGGGCCATTGATAATC	271	AMPD2
HGLibA_01827	CCTCCCGCAGCGTCTGTTCA	271	AMPD2
HGLibA_01855	GTCCCGTACCTATCGGCTGT	155185	AMZ1
HGLibA_01856	ACGGCAGGCACTTGACGCGC	155185	AMZ1
HGLibA_01857	GCGCGTCAAGTGCCTGCCGT	155185	AMZ1
HGLibA_01858	TTTACTACTTCGATCCTGTA	51321	AMZ2
HGLibA_01859	CAAATATGTGTCCGATCTCA	51321	AMZ2
HGLibA_01860	CATGCAAGGCTCCAACCACT	51321	AMZ2
HGLibA_01861	AAACAGCAATCCATATTTAG	64682	ANAPC1
HGLibA_01862	GTGTGACTTCATTATATCAC	64682	ANAPC1
HGLibA_01863	CCTGAAAGGTTGCAAATGTT	64682	ANAPC1
HGLibA_01864	TGTATCATGAATGTACGAGT	10393	ANAPC10
HGLibA_01865	GACATACCCGAATTTCTTGA	10393	ANAPC10
HGLibA_01866	CCCTTGGCAGCAACTTGAGT	10393	ANAPC10
HGLibA_01882	TCCTGGTCTGGTCGCCCAAG	29945	ANAPC4
HGLibA_01883	ACAGGTCGGAAAACGCAACA	29945	ANAPC4
HGLibA_01884	CACTTCCATCCAATGCATAC	29945	ANAPC4
HGLibA_01891	GGCCCGCTGGTTACGGACGA	283	ANG
HGLibA_01892	AACGTTTCTGAACCCCGCTG	283	ANG
HGLibA_01893	ACCTCCATGTAGCTTGCAAG	283	ANG
HGLibA_01894	CGAAGCGATAGTTCCAATTG	23357	ANGEL1
HGLibA_01895	AGGACTGGGTGTAAAACCGA	23357	ANGEL1
HGLibA_01896	TCGCTTCGTGAACCTCATGC	23357	ANGEL1
HGLibA_01897	TAGTTACGTCATGAACGCTG	90806	ANGEL2
HGLibA_01898	CAGGTCTCCAGTTACAGTAC	90806	ANGEL2
HGLibA_01899	CTAAAACTCCAGTGTAATAC	90806	ANGEL2
HGLibA_01939	TGGTTTCACGCCATTGTATA	288	ANK3
HGLibA_01940	AGCATTGCACATCGCATCTT	288	ANK3
HGLibA_01941	TCCTGGGCTGCCATATACAA	288	ANK3
HGLibA_01987	CCAGATCGAATTCCGTGATA	27063	ANKRD1
HGLibA_01988	CCATATCACGGAATTCGATC	27063	ANKRD1
HGLibA_01989	TTGGCTTTAGACGGAACCTG	27063	ANKRD1
HGLibA_02014	GTGCGAAAGTTACTCATTGA	26057	ANKRD17
HGLibA_02015	ATCGTCTGTTAGTTGTGCGT	26057	ANKRD17
HGLibA_02016	AAAGGCTTTACCATCAGCCG	26057	ANKRD17
HGLibA_02059	CACATCTACGAGATTTATAT	91074	ANKRD30A
HGLibA_02060	ATAAATCTCGTAGATGTGTA	91074	ANKRD30A
HGLibA_02061	GTCTTTGCTGCAGATATATG	91074	ANKRD30A
HGLibA_02212	GGAGACACTTACATGCATGA	84168	ANTXR1
HGLibA_02213	TTCAGAGAACAAATCCGTCA	84168	ANTXR1
HGLibA_02214	TCGGGTGGAGAAAACAATAA	84168	ANTXR1
HGLibA_02215	TGTCAGAGCAATTATGATAC	118429	ANTXR2
HGLibA_02216	TTAAAACGTGTTAGTCCAGT	118429	ANTXR2
HGLibA_02217	TTACTAGCTTTAGTCCTTCA	118429	ANTXR2
HGLibA_02263	AGAATAGAGGCGCCACCGTA	313	AOAH
HGLibA_02264	CACAGGTGTGCCCATTCGAG	313	AOAH
HGLibA_02265	CGCAGATATGAATGCTGATG	313	AOAH
HGLibA_02364	AGCATTGTAGAATGATACGT	317	APAF1
HGLibA_02365	GAAACCCAATGCACTCCCCC	317	APAF1
HGLibA_02366	ACAGCCTGCCATTCCATGTA	317	APAF1
HGLibA_02367	CGTCGGAGCGCTCGTCGTAA	320	APBA1
HGLibA_02368	AGGCCGCCGTAGTCGGCATA	320	APBA1
HGLibA_02369	TCATTCCCAACCTACGTTGA	320	APBA1
HGLibA_02376	CCCCCACGGAATACCAACCC	322	APBB1
HGLibA_02377	CCCAGCGCCTAAGAATGAGT	322	APBB1
HGLibA_02378	GAAGTTCCAAGTCTATTACC	322	APBB1
HGLibA_02388	GGATCTGTATCAAGCCGTTC	324	APC
HGLibA_02389	GATTTATTAGAGCGTCTTAA	324	APC
HGLibA_02390	AAAATGTCCCTCCGTTCTTA	324	APC
HGLibA_02400	TGTAAACTTGATCACACCGC	325	APCS
HGLibA_02401	ACTATAGGCTCGAAAACACA	325	APCS
HGLibA_02402	ATATGAACAAGCCGCTGCTT	325	APCS
HGLibA_02403	GTGTGTCTCCGAGTGCGACC	327	APEH
HGLibA_02404	GAGCTTCAACCTGTCAGCGC	327	APEH
HGLibA_02405	CCTGGCTATCTCATCATCGC	327	APEH
HGLibA_02406	GTAACGGGAATGCCGAAGCG	328	APEX1
HGLibA_02407	TTCACGCCACAAGAGCGCCA	328	APEX1
HGLibA_02408	AATTGACCTTCGCAACCCCA	328	APEX1
HGLibA_02409	TATAACCCTCAACGATAGCC	27301	APEX2
HGLibA_02410	GGGGGCAGTACACGTTGATT	27301	APEX2
HGLibA_02411	ATCTTAAAGACTAGCCGCTC	27301	APEX2
HGLibA_02424	GGCAGCAGTTCACTATACTG	378708	CENPS
HGLibA_02425	GAGCTGACTTTCCGACAGTG	378708	CENPS
HGLibA_02426	CACCAGTGAATTACTCCTCC	378708	CENPS
HGLibA_02430	TGGTCAGCTGCGAATCAAAC	200558	APLF
HGLibA_02431	TATAGACATAATACGCTTCC	200558	APLF
HGLibA_02432	TACCATTGAAGCCAAATCTA	200558	APLF
HGLibA_02478	TGGCGCCGTCGAAGGACCAA	9582	APOBEC3B
HGLibA_02479	AGGAGCCCGCGTGACGATCA	9582	APOBEC3B
HGLibA_02480	CATAGTCCATGATCGTCACG	9582	APOBEC3B
HGLibA_02529	ACGAGCCCAAGCCCGCAACT	23780	APOL2
HGLibA_02530	GGGGCATACGCTCCTAACTG	23780	APOL2
HGLibA_02531	AGCAGCCACGAATCCATTCC	23780	APOL2
HGLibA_02565	GATGCATAGCTTGATACAAC	26060	APPL1
HGLibA_02566	AGTTGTATCAAGCTATGCAT	26060	APPL1
HGLibA_02567	TCAGATCTCTTTCTTTAAAC	26060	APPL1
HGLibA_02574	ACATCTTCATGTGATCAGCC	54840	APTX
HGLibA_02575	GAGTGATGATGCGGGTGTGC	54840	APTX
HGLibA_02576	AAGAAATGTTCTCGACAGCA	54840	APTX
HGLibA_02618	CATTTCCGAAGACGACAAGA	367	AR
HGLibA_02619	TGTCCAGCACACACTACACC	367	AR
HGLibA_02620	GCACTATTGATAAATTCCGA	367	AR
HGLibA_02645	CCGCATTCATGGCGTTGGGG	375	ARF1
HGLibA_02646	CCCGCACCCAGGCTTCAACG	375	ARF1
HGLibA_02647	GATCCTCTACAAGCTTAAGC	375	ARF1
HGLibA_02651	TCCCTCTTCTCCCGACTATT	378	ARF4
HGLibA_02652	TATCCCTTACCTGGGTATTC	378	ARF4
HGLibA_02653	TCTGCTTCTTGCCAAATAGT	378	ARF4
HGLibA_02657	GAGCCTCATCGATGCGGTCG	382	ARF6
HGLibA_02658	CGACCGCGACCGCATCGATG	382	ARF6
HGLibA_02659	AACTGGGCCTGACCCGGATT	382	ARF6
HGLibA_02713	ATATTGACCGCACCGTGTCC	55114	ARHGAP17
HGLibA_02714	TTGTCAGATTGAGAGACGCC	55114	ARHGAP17
HGLibA_02715	ACCTCAGCTATGCCGTACAG	55114	ARHGAP17
HGLibA_02740	TCCCTTGGAGAAGTTTCGAA	23092	ARHGAP26
HGLibA_02741	CCAGATTGAGAATGCCAGCG	23092	ARHGAP26
HGLibA_02742	TAGATTTGTCTTCAGCGAAG	23092	ARHGAP26
HGLibA_02752	ACACACGTGGACCAGCTCTT	257106	ARHGAP30
HGLibA_02753	GCGGGTACAATCCATCGTCG	257106	ARHGAP30
HGLibA_02754	AGTGGGTGGCGATCGCTTCC	257106	ARHGAP30
HGLibA_02764	TGACATACTTGAAGACTTCG	2909	ARHGAP35
HGLibA_02765	TCTCCTCAGAAATCAACGAC	2909	ARHGAP35
HGLibA_02766	GTATAACATGCAGATCGACT	2909	ARHGAP35
HGLibA_02815	TTGACAGACTGTACGAAGAC	23365	ARHGEF12
HGLibA_02816	TTCGTACAGTCTGTCAAAGA	23365	ARHGEF12
HGLibA_02817	TTCCCCTCAAAAAACCTATA	23365	ARHGEF12
HGLibA_02818	CATCACACAAGTCGCTGATG	22899	ARHGEF15
HGLibA_02819	CTCCCAAACCAACTCGTGTC	22899	ARHGEF15
HGLibA_02820	CTGTGGGGGGTCCCCGAAAA	22899	ARHGEF15
HGLibA_02833	GCTATTAGAACGCCGACGCC	9181	ARHGEF2
HGLibA_02834	GGCGTCGGCGTTCTAATAGC	9181	ARHGEF2
HGLibA_02835	AGAGGTGCCCATTGGTATAG	9181	ARHGEF2
HGLibA_02845	CTTCTAGGCCTAAACGGCAG	50650	ARHGEF3
HGLibA_02846	CACTTATGTCGAGACTGCAA	50650	ARHGEF3
HGLibA_02847	TGTTTCCCTCTCCTAAAGCC	50650	ARHGEF3
HGLibA_02869	CCGAAAAACAACAGTGTCTG	7984	ARHGEF5
HGLibA_02870	AGATTCAAGAGGTCCAGCCG	7984	ARHGEF5
HGLibA_02871	CTCACAGGAGTTGATGAGTT	7984	ARHGEF5
HGLibA_02881	GCGGTACCCGATGACCATGC	8289	ARID1A
HGLibA_02882	ATGGTCATCGGGTACCGCTG	8289	ARID1A
HGLibA_02883	CCCCTCAATGACCTCCAGTA	8289	ARID1A
HGLibA_02884	GCGGCGCCTGCGTGTTCATC	57492	ARID1B
HGLibA_02885	GGAAGCAACCAGTCTCGATC	57492	ARID1B
HGLibA_02886	CTCTAGCCTGATGAACACGC	57492	ARID1B
HGLibA_02887	TGGCCCTGCACTTGTACAGC	196528	ARID2
HGLibA_02888	AGCTGTGGCTTTGGATTGCC	196528	ARID2
HGLibA_02889	TACCCGACACACTGTGTTGC	196528	ARID2
HGLibA_02908	GGATGCGTTTCAGCATCGAG	84159	ARID5B
HGLibA_02909	CAAAGGTGTCCCGACAGTAC	84159	ARID5B
HGLibA_02910	GCTATGCAAATCGGATCCTT	84159	ARID5B
HGLibA_02974	CACTTACTATACTAACACAG	26225	ARL5A
HGLibA_02975	TAATAGGACCTAAGAAAAGC	26225	ARL5A
HGLibA_02976	CTATAAAATGTTAGCGCATG	26225	ARL5A
HGLibA_03061	GTCGCCGCTTAATAGCCCTC	405	ARNT
HGLibA_03062	TGATCAGATGTCTAACGATA	405	ARNT
HGLibA_03063	GACATCAGATGTACCATCAC	405	ARNT
HGLibA_03166	CACCTTTGACGATACCTATG	116969	ART5
HGLibA_03167	GTTGAATCAGGCCGTGCGGA	116969	ART5
HGLibA_03168	GTGACCTTCATATGACGAAG	116969	ART5
HGLibA_03169	CCGACCCACGCGCTACGAAG	9048	ARTN
HGLibA_03170	CCGCTTCGTAGCGCGTGGGT	9048	ARTN
HGLibA_03171	TCTGCTGAGCAGCGTCGCAG	9048	ARTN
HGLibA_03232	CCGTTTACTTGGCAACGTGC	51676	ASB2
HGLibA_03233	GCCTGCGGACCCCTTGATAA	51676	ASB2
HGLibA_03234	CGAGAGACACCGCTCTACAA	51676	ASB2
HGLibA_03262	CTTTGTATCCGCAATTCCTT	10973	ASCC3
HGLibA_03263	AGTGACTTGACAACCATAAT	10973	ASCC3
HGLibA_03264	CAGCAAAGATCTTCTACTCT	10973	ASCC3
HGLibA_03280	GATCACCTTCGAGTGCATCG	25842	ASF1A
HGLibA_03281	CTAATTACTTGTACCTATCG	25842	ASF1A
HGLibA_03282	AATAAATTCTTGTCCTCGAT	25842	ASF1A
HGLibA_03283	TGTTGACGTAGTAGCCCACT	55723	ASF1B
HGLibA_03284	GCGGGTCACCCGGGGGTTCG	55723	ASF1B
HGLibA_03285	CCAGCTCCAGCGGAACATCT	55723	ASF1B
HGLibA_03295	CCCAGTCTGGCAGCGGTATC	9070	ASH2L
HGLibA_03296	ACCTTTCCGTACTCCATGAG	9070	ASH2L
HGLibA_03297	CCATGACTCACCTCACTATG	9070	ASH2L
HGLibA_03331	TCCTCCTCGAAGAACTCGTC	439	GET3
HGLibA_03332	CAGAACACTCTCACGCCCCT	439	GET3
HGLibA_03333	TGAACTGTTCGCTGACTGAG	439	GET3
HGLibA_03337	AGTGTACCAGATCGAATCAC	54529	ASNSD1
HGLibA_03338	CGTGTCCGCTTTCAGTCGCA	54529	ASNSD1
HGLibA_03339	GCCCTTCCTGTGATTCGATC	54529	ASNSD1
HGLibA_03355	CCACGGACGTACCGCTTGCT	57168	ASPHD2
HGLibA_03356	CCCCCAAGATGTCGCTCGAG	57168	ASPHD2
HGLibA_03357	GTGGCATCCAAACGTCGCAG	57168	ASPHD2
HGLibA_03364	ACTGCAGCGTCGTGCCCCGC	79058	ASPSCR1
HGLibA_03365	GGCACGACGCTGCAGTCGCT	79058	ASPSCR1
HGLibA_03366	GCACGACCCACCATGTTCTC	79058	ASPSCR1
HGLibA_03373	GCTGGCATAGTCCGTGCACC	28990	ASTE1
HGLibA_03374	CCACATAGCACCGCAAAGAG	28990	ASTE1
HGLibA_03375	GGTGCTTACCGAGTTAGGTC	28990	ASTE1
HGLibA_03388	CACTGCTGCTGAGACGCAAC	171023	ASXL1
HGLibA_03389	CCTCACCAGGCGCGCGGCCT	171023	ASXL1
HGLibA_03390	TCAGAGCTGGCGGGAGCGCC	171023	ASXL1
HGLibA_03391	TCAGTTCAAGACCCGACATG	55252	ASXL2
HGLibA_03392	CACCGCGGGAAAAGCAGCGC	55252	ASXL2
HGLibA_03393	GGGGTGAAAGAGCTGTCAGA	55252	ASXL2
HGLibA_03400	GTTACTTGGAGTGATATAGC	84896	ATAD1
HGLibA_03401	CTTCGACACTGACCGATAAG	84896	ATAD1
HGLibA_03402	ATGGTTGTAGCTTTATGGCA	84896	ATAD1
HGLibA_03415	GCGACATCGCCATAATGACA	219293	ATAD3C
HGLibA_03416	CCAGCCGAGCCTCGATGTAG	219293	ATAD3C
HGLibA_03417	TGCCTGGTGGCCCGTACAGC	219293	ATAD3C
HGLibA_03418	GTCGACGAAATAGTCAAAAG	79915	ATAD5
HGLibA_03419	TCGTCGCTACTAATTTCAAT	79915	ATAD5
HGLibA_03420	AGCTGCTCCGCCTCCCGTGA	79915	ATAD5
HGLibA_03430	CTATGCTGTCGGATGAGTCC	466	ATF1
HGLibA_03431	GATACTTGTGCCCAGCAATC	466	ATF1
HGLibA_03432	CAGGACTCATCCGACAGCAT	466	ATF1
HGLibA_03433	ATGACACTGTCATTACGTGC	1386	ATF2
HGLibA_03434	CCCTTTCTATGTACTGCGCC	1386	ATF2
HGLibA_03435	TATATTACCTGGCCACATCC	1386	ATF2
HGLibA_03511	TGTGCGATGCTTTGAACGCC	471	ATIC
HGLibA_03512	TCTTGCATATGCCGCTGAGA	471	ATIC
HGLibA_03513	TCGCACAAGTTTATAAATCC	471	ATIC
HGLibA_03523	CCAAGGCTATTCAGTGTGCG	472	ATM
HGLibA_03524	TGATAGAGCTACAGAACGAA	472	ATM
HGLibA_03525	CCTCGCACACTGAATAGCCT	472	ATM
HGLibA_03526	CGGGACAGCTCGCTCACCGA	23300	ATMIN
HGLibA_03527	TTCGATATCAAAATCGATTC	23300	ATMIN
HGLibA_03528	GCACAGGATGTTGGTCCGCA	23300	ATMIN
HGLibA_03541	TTCAATGCAGACCTTCTTGT	475	ATOX1
HGLibA_03542	CATTGACCTGCCCAACAAGA	475	ATOX1
HGLibA_03543	TCAGAAGCACGAGTTCTCTG	475	ATOX1
HGLibA_03580	CGTTGGGACCATCTCGCGCC	476	ATP1A1
HGLibA_03581	TCAGCCGTTGTAATCATAAC	476	ATP1A1
HGLibA_03582	GATGAACTTCATCGTAAATA	476	ATP1A1
HGLibA_03619	CTCTCGTTCTATGCGCCGCC	492	ATP2B3
HGLibA_03620	GGCACTCACCGTACTTGACC	492	ATP2B3
HGLibA_03621	CGAGGCGCTGCAGAAGATCG	492	ATP2B3
HGLibA_03640	AATGACCGCCACGATGCGCC	506	ATP5F1B
HGLibA_03641	TGGCAAGACTGTACTGATCA	506	ATP5F1B
HGLibA_03642	CGCCGCCACCGGGCGCATCG	506	ATP5F1B
HGLibA_03729	TGGAGAGATTATTCGATTGG	523	ATP6V1A
HGLibA_03730	GTAACTTACATTGCTCCACC	523	ATP6V1A
HGLibA_03731	GAGAGTGGGCCACAGCGAAT	523	ATP6V1A
HGLibA_03735	CTTCATTAACCGTGATAGTG	526	ATP6V1B2
HGLibA_03736	TACAGAGGGGCAGATCTATG	526	ATP6V1B2
HGLibA_03737	ATGGACAATTTCAGCATACC	526	ATP6V1B2
HGLibA_03774	CTCCGACACGGTCCTCCGCA	10396	ATP8A1
HGLibA_03775	GAGATCCGCTCGCGCGCCGA	10396	ATP8A1
HGLibA_03776	GTGAACAAGAAACAAACGCA	10396	ATP8A1
HGLibA_03809	CTTACCAATACAACTGCCTT	545	ATR
HGLibA_03810	CTTCCATGATCCCCGCCCTG	545	ATR
HGLibA_03811	GAGGCCAAAGGCAGTTGTAT	545	ATR
HGLibA_03815	GCGAGACTCACTACATCAGA	84126	ATRIP
HGLibA_03816	CAGTTTATTTGCTCGTTCAC	84126	ATRIP
HGLibA_03817	TAAAGATAATTTCGAATTAG	84126	ATRIP
HGLibA_03824	TCGTGACGATCCTGAAGACT	546	ATRX
HGLibA_03825	ACTATGCAGAGCTTGCCAAA	546	ATRX
HGLibA_03826	ACATACTTTGTTACAATTGA	546	ATRX
HGLibA_03842	ATCCTCAATTGCACATCAGC	4287	ATXN3
HGLibA_03843	TCAACAGTCCAGAGTATCAG	4287	ATXN3
HGLibA_03844	ATCCTGAGCCTCTGATACTC	4287	ATXN3
HGLibA_03920	GGAGGCGCGCCGACGTCTGG	8312	AXIN1
HGLibA_03921	GGGATGGGATCCCCCCATAC	8312	AXIN1
HGLibA_03922	CTGCTCGCTGTCGTTGGCAC	8312	AXIN1
HGLibA_03923	CAACCCATCTTCGTTCCGCC	8313	AXIN2
HGLibA_03924	TGATCGTCCAGTATCGTCTG	8313	AXIN2
HGLibA_03925	CACCAACATAGCGCTACTCA	8313	AXIN2
HGLibA_03929	TGAAGACGTCCCCGCGTTTC	563	AZGP1
HGLibA_03930	TTCAGGGTCTCACGTATTGC	563	AZGP1
HGLibA_03931	AGGTATTTCCGCAGAGTCGC	563	AZGP1
HGLibA_03941	CGGTCATCACGAAGCGGGCA	566	AZU1
HGLibA_03942	TGTTCTCAACAACCCGGGAC	566	AZU1
HGLibA_03943	TGGCAGTATCGTCACGCTGC	566	AZU1
HGLibA_03944	ACTCACGCTGGATAGCCTCC	567	B2M
HGLibA_03945	GAGTAGCGCGAGCACAGCTA	567	B2M
HGLibA_03946	CAGTAAGTCAACTTCAATGT	567	B2M
HGLibA_04052	ACCTTAATTCGTGTGACACC	570	BAAT
HGLibA_04053	CCTCAACGACCCACGATTTG	570	BAAT
HGLibA_04054	CCAGTGCATATCCGAGCTAC	570	BAAT
HGLibA_04055	TGGTGAACGATGACACGGCC	29086	BABAM1
HGLibA_04056	CAAAAGCCACGAGTTTGCAC	29086	BABAM1
HGLibA_04057	AGGCCGTCTCCAGATCATAG	29086	BABAM1
HGLibA_04058	TCCTGCATCGCTACTACCAG	23621	BACE1
HGLibA_04059	CACCATGCTCCCTCCGACAG	23621	BACE1
HGLibA_04060	TACTGCTGCCTGTATCCACC	23621	BACE1
HGLibA_04061	GTCTAGCACATACCGCTCCA	25825	BACE2
HGLibA_04062	ACCCACAAGACTACCTCCGT	25825	BACE2
HGLibA_04063	CTACAGATTCTCGTTGACAC	25825	BACE2
HGLibA_04064	GACAGCGGTTCCGCGCTCAC	571	BACH1
HGLibA_04065	TCCTGCCCTCGCGCGTAGCC	571	BACH1
HGLibA_04066	CCCGGAGTGTAGAGATTTGC	571	BACH1
HGLibA_04073	AGGCTTGGTAAAAAAGGTTC	573	BAG1
HGLibA_04074	TGAACCAGTTGTCCAAGACC	573	BAG1
HGLibA_04075	GGTTGCCGGGTCATGTTAAT	573	BAG1
HGLibA_04085	TCTATCAAACGGCTCGCTCA	9529	BAG5
HGLibA_04086	GTGATACCTTGCTTTCCGCA	9529	BAG5
HGLibA_04087	CAGCCGGATGTAGTTCTTAT	9529	BAG5
HGLibA_04088	CTCGTAGTAGCGCTGCAAGA	7917	BAG6
HGLibA_04089	AGCACCTCGACATACTCCGC	7917	BAG6
HGLibA_04090	GGTGGAAGAAGGATCGCAGC	7917	BAG6
HGLibA_04145	AAGCACCACTGCTAGTGGTA	55024	BANK1
HGLibA_04146	GACCTACGAGCAAAACATTC	55024	BANK1
HGLibA_04147	GTAATAAGCGCATTAGAACA	55024	BANK1
HGLibA_04148	CGCGCTGGCCAACGCACAGC	54971	BANP
HGLibA_04149	ATCGCACTTTGTTGCACGTC	54971	BANP
HGLibA_04150	GATCTGCACCTGCTGTGCGT	54971	BANP
HGLibA_04151	TCAAATGGATCGAAGAGCGC	8314	BAP1
HGLibA_04152	CCAAGGTAGAGACCTTTCGC	8314	BAP1
HGLibA_04153	TACCGAAATCTTCCACGAGC	8314	BAP1
HGLibA_04154	GCGGGACGATGCCGGATAAT	580	BARD1
HGLibA_04155	GGTCGAGCGCGGCGCGACTG	580	BARD1
HGLibA_04156	ATGTCCAGTGTGTTACACCC	580	BARD1
HGLibA_04172	ACAGAACGCGGCTCTACGCA	10538	BATF
HGLibA_04173	GGAACTGAAGTACTTCACGT	10538	BATF
HGLibA_04174	GAGGACTCTACCTGTTTGCC	10538	BATF
HGLibA_04181	TTTCTGACGGCAACTTCAAC	581	BAX
HGLibA_04182	CCATTCGCCCTGCTCGATCC	581	BAX
HGLibA_04183	AGCGAGTGTCTCAAGCGCAT	581	BAX
HGLibA_04187	AAAGGTACAGTGAGCGCATT	9031	BAZ1B
HGLibA_04188	CAGAGAGTATGAAGCCCGCT	9031	BAZ1B
HGLibA_04189	GATTGTGAAGATTCATCCTT	9031	BAZ1B
HGLibA_04196	GCCGCTCGTACTGTGCGTTG	27113	BBC3
HGLibA_04197	ACCTCAACGCACAGTACGAG	27113	BBC3
HGLibA_04198	CACCTAATTGGGCTCCATCT	27113	BBC3
HGLibA_04244	GATGCTCACCCACCGTCCCC	9564	BCAR1
HGLibA_04245	TGGGATACCGGCCCTCCAGC	9564	BCAR1
HGLibA_04246	GAACAGAGGGGTCGGACCCC	9564	BCAR1
HGLibA_04268	CCTTAATCACACTCCCAATA	56647	BCCIP
HGLibA_04269	TTTCCTTACAGGTGGTTCAC	56647	BCCIP
HGLibA_04270	AGCAATTCCAACAGTCATGA	56647	BCCIP
HGLibA_04286	CTCGCCGAATAGATTCAACA	8915	BCL10
HGLibA_04287	AGGTTGTTCGTGGCTCCATC	8915	BCL10
HGLibA_04288	TGAAACAGTACGTGATCTTA	8915	BCL10
HGLibA_04289	GATAAACAATCGTCATCCTC	53335	BCL11A
HGLibA_04290	GGATACCAACCCGCGGGGTC	53335	BCL11A
HGLibA_04291	GAGTGCAGAATATGCCCCGC	53335	BCL11A
HGLibA_04292	CTAGGCGCACTGCCGCAGTA	64919	BCL11B
HGLibA_04293	GTCGTGCGTCCGTGAAGCCC	64919	BCL11B
HGLibA_04294	CGCCATCCTCGAAGAAGACG	64919	BCL11B
HGLibA_04295	ACCTGACGCCCTTCACCGCG	596	BCL2
HGLibA_04296	AAAGCGTCCCCGCGCGGTGA	596	BCL2
HGLibA_04297	ATCAAACAGAGGCCGCATGC	596	BCL2
HGLibA_04301	GCCAGGAACGCTTCAACCGC	598	BCL2L1
HGLibA_04302	TGAAGCGTTCCTGGCCCTTT	598	BCL2L1
HGLibA_04303	ATCTCCGATTCAGTCCCTTC	598	BCL2L1
HGLibA_04304	CCGGTGAATCTGCCGTAACC	10017	BCL2L10
HGLibA_04305	CCCCGGGAACCGCTTCGAGC	10017	BCL2L10
HGLibA_04306	TCGTGTCCAGAGATAAATGA	10017	BCL2L10
HGLibA_04316	CATTTGCTGAACAATTCCCC	79370	BCL2L14
HGLibA_04317	CTCCACGTTAGAAAGACACC	79370	BCL2L14
HGLibA_04318	TTCTTAGAACTTGAAGCTAC	79370	BCL2L14
HGLibA_04322	AGCCCAACAACGCTTCACCC	599	BCL2L2
HGLibA_04323	GAAAAAGTTCATCGGAGACC	599	BCL2L2
HGLibA_04324	GCGGAGTTCACAGCTCTATA	599	BCL2L2
HGLibA_04328	GCTCACCACTGCGTCGATGT	602	BCL3
HGLibA_04329	TGTTGTAGATGTCGAGCTCC	602	BCL3
HGLibA_04330	CGGTGTTCACTGCCACGTGC	602	BCL3
HGLibA_04331	CTACAAGTGTGACCGCTGCC	604	BCL6
HGLibA_04332	CAGGGCCATACCGGTATGGA	604	BCL6
HGLibA_04333	GAGCCGCAGGACGTGCACTT	604	BCL6
HGLibA_04337	GTTCATCGAATGTTCCATCG	605	BCL7A
HGLibA_04338	GGACCCATTTGTAGATTCGT	605	BCL7A
HGLibA_04339	CTTGGCCTCGGTGCCGTCGC	605	BCL7A
HGLibA_04346	GCCCCCCTGTTTACCCTGAT	607	BCL9
HGLibA_04347	AAGAGACGATAGTTTCAACC	607	BCL9
HGLibA_04348	GCTCCTCACTTTAGGGTTAC	607	BCL9
HGLibA_04349	GAAGACATATACGAACTGCG	283149	BCL9L
HGLibA_04350	ACACAGCGCCGCTTACTCCG	283149	BCL9L
HGLibA_04351	AGCCGTACAGTGGGGACGAA	283149	BCL9L
HGLibA_04352	ACGAAGTGAACCGCTCGTTT	9774	BCLAF1
HGLibA_04353	CTGCAATGACCCTAAACGAG	9774	BCLAF1
HGLibA_04354	ACCTAGAAGATCTATATGAC	9774	BCLAF1
HGLibA_04361	GCAAATTCAGCCCAGCCGAC	54880	BCOR
HGLibA_04362	TGTGTGGGGCGAGCGAAGAC	54880	BCOR
HGLibA_04363	TCCTCCAGGGTGACCGACTT	54880	BCOR
HGLibA_04364	TGATGCCACACATGCGAATC	63035	BCORL1
HGLibA_04365	GCGGGATATATACCAGCGGC	63035	BCORL1
HGLibA_04366	ATTCGAATGTCCCCACCGCT	63035	BCORL1
HGLibA_04367	AAGCAAAGACGCGCGTCTAC	613	BCR
HGLibA_04368	TTGCGCAGATGATGAGTCTC	613	BCR
HGLibA_04369	AGCTGAGCCAAACTGGAACG	613	BCR
HGLibA_04388	TTAGCGTGAAGCCGAATGTC	55814	BDP1
HGLibA_04389	GATGTGCCCACAGTCGATTT	55814	BDP1
HGLibA_04390	ATTCGGTATCTGTCTGAGCA	55814	BDP1
HGLibA_04460	CAATCCGGACTGTGACGAGT	632	BGLAP
HGLibA_04461	CGGGCCGTAGAAGCGCCGAT	632	BGLAP
HGLibA_04462	CTGGCCGCACTTTGCATCGC	632	BGLAP
HGLibA_04478	CCATCGTGAACCTGCGTCCG	8553	BHLHE40
HGLibA_04479	TCGAGTGAGCGAAAGTCCGC	8553	BHLHE40
HGLibA_04480	GGGCGATGCACTCGTTAATC	8553	BHLHE40
HGLibA_04484	TTGCGACATCGCCCGACAAG	635	BHMT
HGLibA_04485	CTATGCGAGTGAAGACAAGC	635	BHMT
HGLibA_04486	CTCCAGCATTTAAACGTTCT	635	BHMT
HGLibA_04487	GTGATAGAACACCCAGACGC	23743	BHMT2
HGLibA_04488	TGTAGTTCGTCAACTTCACA	23743	BHMT2
HGLibA_04489	ATATCATGCATGTCTCCCTC	23743	BHMT2
HGLibA_04499	AGAACCTACGCACCTACGTG	637	BID
HGLibA_04500	GCTCATCGTAGCCCTCCCAC	637	BID
HGLibA_04501	TCAACAACGGTTCCAGCCTC	637	BID
HGLibA_04505	GTGTATGAGCCCGATTGGCC	274	BIN1
HGLibA_04506	CTGCCTCCTACCTTTGACGG	274	BIN1
HGLibA_04507	GAAGGATCTCCGGACCTACC	274	BIN1
HGLibA_04517	GTTAGTAGACTATCCAGGAT	330	BRTC3
HGLibA_04518	TTACCCTCATCTACTTGAAC	330	BRTC3
HGLibA_04519	CCTACCTGTTCAAGTAGATG	330	BRTC3
HGLibA_04535	CGGGGAATACAACACTTATG	101000000	BIVM-ERCC5
HGLibA_04536	AGTGTTGTATTCCCCGTGAA	101000000	BIVM-ERCC5
HGLibA_04537	CCACAAGAAGTCTTATACTG	101000000	BIVM-ERCC5
HGLibA_04538	CCGTTAGGTGCCCACAACGC	10904	BLCAP
HGLibA_04539	CGATTCCCCGCTTCCAGAAT	10904	BLCAP
HGLibA_04540	TTGTGCAAGGCTTCCGTTCC	10904	BLCAP
HGLibA_04547	AATACATACCAGTCGGCATC	641	BLM
HGLibA_04548	TCACCTGTCAGATATGTAGC	641	BLM
HGLibA_04549	ATTCCAGCTACATATCTGAC	641	BLM
HGLibA_04586	AACGTGTATTGTTCGTTACC	648	BMI1
HGLibA_04587	TCCTACCTTATATTCAGTAG	648	BMI1
HGLibA_04588	AAAGGTTTACCATCAGCAGA	648	BMI1
HGLibA_04628	GCTAACCTACCTATGACAAC	657	BMPR1A
HGLibA_04629	ACACTGCCCCCTGTTGTCAT	657	BMPR1A
HGLibA_04630	ATAGTATGCTTCATGGCACT	657	BMPR1A
HGLibA_04655	ATGGGATTGGTCAAGTCGGC	664	BNIP3
HGLibA_04656	CATCACCTACCCCAATCCGA	664	BNIP3
HGLibA_04657	TCTTGTGGTGTCTGCGAGCG	664	BNIP3
HGLibA_04664	GGCGCCAATCCTCTACTATG	91653	BOC
HGLibA_04665	CGAAGGCGTCTACCAGTGCA	91653	BOC
HGLibA_04666	ACTCTTGTTTGACGCTGTAC	91653	BOC
HGLibA_04670	TGTCTCAGATTCTGATACGC	259282	BOD1L1
HGLibA_04671	CAATATCGACATGGCATCAT	259282	BOD1L1
HGLibA_04672	CAATGATGCCATGTCGATAT	259282	BOD1L1
HGLibA_04676	GGAGTTCGTGCGCAAGACCC	666	BOK
HGLibA_04677	GCCGGGAGTACGTGCACGCG	666	BOK
HGLibA_04678	GGTCTTCGCCGCCGAGATCA	666	BOK
HGLibA_04751	CCCCACCAAATTTGTCCAAT	673	BRAF
HGLibA_04752	GAGGCCCTATTGGACAAATT	673	BRAF
HGLibA_04753	GTTGCTCCGTGCCACATCTG	673	BRAF
HGLibA_04760	TGCTAGTCTGGAGTTGATCA	672	BRCA1
HGLibA_04761	AAATCTTAGAGTGTCCCATC	672	BRCA1
HGLibA_04762	TGAACCCGAAAATCCTTCCT	672	BRCA1
HGLibA_04763	CTGTCTACCTGACCAATCGA	675	BRCA2
HGLibA_04764	ATGTAGCACGCATTCACATA	675	BRCA2
HGLibA_04765	CGATTACCTGTGTACCCTTT	675	BRCA2
HGLibA_04766	TCTAGTTGAACGATGATACA	79184	BRCC3
HGLibA_04767	ATACTTACTCTGAACTCTTT	79184	BRCC3
HGLibA_04768	ACAAGCCATGTACCAGATGA	79184	BRCC3
HGLibA_04775	CGACGTGACGTTTGCAGTGA	8019	BRD3
HGLibA_04776	CAAAGGTCGGAAGCCGGCTG	8019	BRD3
HGLibA_04777	CATCACTGCAAACGTCACGT	8019	BRD3
HGLibA_04778	ACTAGCATGTCTGCGGAGAG	23476	BRD4
HGLibA_04779	TCTAGTCCATCCCCCATTAC	23476	BRD4
HGLibA_04780	GGGAACAATAAAGAAGCGCT	23476	BRD4
HGLibA_04781	AACTGATGAGACAATTGCAG	29117	BRD7
HGLibA_04782	GTTATTCCAACCTTCTTGTT	29117	BRD7
HGLibA_04783	AGCTCTTTAGCCAAACAAGA	29117	BRD7
HGLibA_04793	CAGTTTAAATCGGTCACAGT	9577	BABAM2
HGLibA_04794	CTCCCCTTTCATATCTAGCG	9577	BABAM2
HGLibA_04795	ATTCGGTTCAAGGCCACTTC	9577	BABAM2
HGLibA_04820	TCACTTACGCCCTCATCTGC	83990	BRIP1
HGLibA_04821	TGAAATGACGTGAAGTTCCT	83990	BRIP1
HGLibA_04822	TTCATCATAGCAAGCTGTGA	83990	BRIP1
HGLibA_04829	GAAGCAGTTCTCGGAGCTAA	25855	BRMS1
HGLibA_04830	TAAGTACGAATGTGAGCTGC	25855	BRMS1
HGLibA_04831	CCACCTGAATGCGAATCTTG	25855	BRMS1
HGLibA_04844	ATTAGTGTGACCTCGTTCAC	680	BRS3
HGLibA_04845	CACCAACACCAATACCGTTC	680	BRS3
HGLibA_04846	ACAAAGCCATGCCCGTAAGC	680	BRS3
HGLibA_04847	GAAGAACTTTCGGGCCTCCT	84446	BRSK1
HGLibA_04848	AGTCCAGCGCAGACACAATC	84446	BRSK1
HGLibA_04849	CCTGCCATCCAACGGAGAGC	84446	BRSK1
HGLibA_04940	GGCGGCGATCTCGCCTATCA	694	BTG1
HGLibA_04941	AGACAGCCGAATCAGCTGTA	694	BTG1
HGLibA_04942	TCGCTCGCTCGTGAGCCCCT	694	BTG1
HGLibA_04943	TTTCCCGAAAAGCCGTCCAA	7832	BTG2
HGLibA_04944	CTCCATCTGCGTCTTGTACG	7832	BTG2
HGLibA_04945	CCGCGCGCGACATGAGCCAC	7832	BTG2
HGLibA_04952	CTTACCGGAATCTGTCTTTC	695	BTK
HGLibA_04953	AGCTATGGCCGCAGTGATTC	695	BTK
HGLibA_04954	GATCACTTGTGTTGAAACAG	695	BTK
HGLibA_04991	ATGATCCGCCCTTGCCTTAA	701	BUB1B
HGLibA_04992	GCGGATCATGTCCACGCTTC	701	BUB1B
HGLibA_04993	GCGTTTATGCAATGAGCCTT	701	BUB1B
HGLibA_05060	CGGCCTTCACTTTGAACGCT	56652	TWNK
HGLibA_05061	GTGTCCAAGAACCGCTTTGA	56652	TWNK
HGLibA_05062	CATGCTGACACAGTTTGCCG	56652	TWNK
HGLibA_05102	AATCGTGAACTGCTTCTTGC	118611	C10orf90
HGLibA_05103	CCCTCGCCAGCACCCCGCGA	118611	C10orf90
HGLibA_05104	TGCAAGGTCAAAGATCTTGC	118611	C10orf90
HGLibA_05111	TTGAGCCAGAGCCCCGCCTT	387695	C10orf99
HGLibA_05112	TCCTCCCAGGACATCATGTG	387695	C10orf99
HGLibA_05113	CCCAACTCAACAAACCTGAA	387695	C10orf99
HGLibA_05126	TATCAGTGCACTTCGGGCAC	56946	EMSY
HGLibA_05127	AACGCCACCGTGCTGAAGTT	56946	EMSY
HGLibA_05128	TTAGAATTGGAGGCATATGC	56946	EMSY
HGLibA_05189	TCTTCAAGTCTGAGTAACGA	220042	DDIAS
HGLibA_05190	GGGTAGTGATTGAAAACGTC	220042	DDIAS
HGLibA_05191	GCAGTTGAAACTTGCTTTGT	220042	DDIAS
HGLibA_05434	CGAAAATGACAGACCGCAAC	145788	C15orf65
HGLibA_05435	CCCCTGCAATTATACTCCAA	145788	C15orf65
HGLibA_05436	TCAAGCCATATCAGAGCAAC	145788	C15orf65
HGLibA_05563	TACCTGCATGCGCCCGACAA	80233	FAAP100
HGLibA_05564	TGATGGCCAGCATCCGGCCG	80233	FAAP100
HGLibA_05565	TTCTCAAAGGTCTACGAGCC	80233	FAAP100
HGLibA_05656	TGCACGGTTCGAAGGAGCGA	91442	FAAP24
HGLibA_05657	TGACCCGCGCCATTTCTCAT	91442	FAAP24
HGLibA_05658	GCCCGTTTCTTCCCGAGAAG	91442	FAAP24
HGLibA_05899	CGGCGGCTCAACCCCAGCCG	199990	FAAP20
HGLibA_05900	ACCTGGGGGCGAACTCCTTC	199990	FAAP20
HGLibA_05901	GTGAAGGCACCTCGTGATCC	199990	FAAP20
HGLibA_06004	TCTCTTATGTCACACGCTGA	149840	SHLD1
HGLibA_06005	CATAAGAGATTACGTCCTGC	149840	SHLD1
HGLibA_06006	CGTCCCGGTTGAAGATCACC	149840	SHLD1
HGLibA_06121	GTAGTCATCGTAGTTGACGC	84417	ECRG4
HGLibA_06122	CCCGGAGCCCCTACGGCTTT	84417	ECRG4
HGLibA_06123	GCTGCACCTCGGGCCGAGTC	84417	ECRG4
HGLibA_06130	CCGTATGCTTTACCAGTTAT	80304	WDCP
HGLibA_06131	AACTTGATTCCCATCGGTCC	80304	WDCP
HGLibA_06132	TTCTCTGTGATGGTAAACTA	80304	WDCP
HGLibA_06262	CTATGTGGAATCGTGTGACG	285382	C3orf70
HGLibA_06263	CAGATAGACAGCCCGTCGCA	285382	C3orf70
HGLibA_06264	CCCGACTTCCAGCCGTGCGA	285382	C3orf70
HGLibA_06616	TGGGCTGACTCGTAGCGACG	56892	TCIM
HGLibA_06617	AGCCTCTCGTAAGAAAGCCG	56892	TCIM
HGLibA_06618	GGAGAAAACGCGTGCCCTGA	56892	TCIM
HGLibA_06814	TTCCGAGATTCATGCCAGCG	11238	CA5B
HGLibA_06815	TGTACTCACAGGCTCGGTTC	11238	CA5B
HGLibA_06816	TTTGCCGTCAATTAAGCATA	11238	CA5B
HGLibA_06883	CAGCAAGCGGACCACGCGAA	776	CACNA1D
HGLibA_06884	TACATCCTAATGCTTATGTT	776	CACNA1D
HGLibA_06885	GTTGAATTAGAATCATCTTC	776	CACNA1D
HGLibA_06934	AGCGAGAACTTGACCGCCTC	10368	CACNG3
HGLibA_06935	GTTACGAGCCAAATCCCACT	10368	CACNG3
HGLibA_06936	CTACAGTGGTGATCAACATC	10368	CACNG3
HGLibA_06961	CCACTACCAGTGCTGCTACG	790	CAD
HGLibA_06962	CCCCCTGTATTGAATACCCG	790	CAD
HGLibA_06963	ACTCCACGGGTATTCAATAC	790	CAD
HGLibA_06964	GCTCTATACCGATCCCCCAC	23705	CADM1
HGLibA_06965	ACTGTACTTCTAGATACCGC	23705	CADM1
HGLibA_06966	ATATCGATCATCAGATTACG	23705	CADM1
HGLibA_06973	CTCTTCTTCAATGGCACCCG	199731	CADM4
HGLibA_06974	TGCCGTCTGCACCAGTATGA	199731	CADM4
HGLibA_06975	AGCTCAGCTGCCTCGTTCCG	199731	CADM4
HGLibA_07003	GTCCATATTGCAATCGCACC	799	CALCR
HGLibA_07004	CGTCCTACGACGTAAAGAAA	799	CALCR
HGLibA_07005	CAGCAGTTACCCGCATACCA	799	CALCR
HGLibA_07030	CCACGGTGCCGTTGCCGTCC	810	CALML3
HGLibA_07031	AGCTGCGACACGTCATGACC	810	CALML3
HGLibA_07032	GGACGAGATGATCCGGGCCG	810	CALML3
HGLibA_07033	CCACCACTCACCTATCCCGT	91860	CALML4
HGLibA_07034	GCGGTCAAAACTCACGAGTC	91860	CALML4
HGLibA_07035	GCAGCCGAGCATTTATTACC	91860	CALML4
HGLibA_07036	CACGTCGGCCTCGCGGATCA	51806	CALML5
HGLibA_07037	CGTAGTTCACCCGCCCGTCC	51806	CALML5
HGLibA_07038	GTTTCCATCCGTGTCAACCG	51806	CALML5
HGLibA_07039	CTTTGAGATGTTCGACGAAG	163688	CALML6
HGLibA_07040	CCTTGATCTGCTCAGCCGAC	163688	CALML6
HGLibA_07041	CATGTCGGTGGTTGTCTGAC	163688	CALML6
HGLibA_07045	GCCGCACAATCAGTGTGTAC	811	CALR
HGLibA_07046	CCGGCTCCTTGGAAGACGAT	811	CALR
HGLibA_07047	CACCTAGGTCCCGACATCTG	811	CALR
HGLibA_07048	CCAGTCGTACTCTATGCTGC	125972	CALR3
HGLibA_07049	CATTGGTGGACTGCAACCAT	125972	CALR3
HGLibA_07050	CCGGCAGCATAGAGTACGAC	125972	CALR3
HGLibA_07114	AGGCTTGCCGCAGTCCTCGA	23261	CAMTA1
HGLibA_07115	CCTGAACGTGCCGGCCATCG	23261	CAMTA1
HGLibA_07116	TGGGACATTACCTTGTCTTA	23261	CAMTA1
HGLibA_07126	ATTCGATACCGAATCCCAGC	124583	CANT1
HGLibA_07127	AGCCCGCAGGGCGTTGTAGT	124583	CANT1
HGLibA_07128	GGGGTCGTCTACCAGATCGA	124583	CANT1
HGLibA_07135	GGAACGAGCTGTCAGCCGCC	10486	CAP2
HGLibA_07136	CCAAGGTGTGGCACCCTCCG	10486	CAP2
HGLibA_07137	CCACCACATTGTCAAACACC	10486	CAP2
HGLibA_07219	GCCCTACCTGCGTCAGTGTA	84433	CARD11
HGLibA_07220	CCATCCAAGATCAACCGAGC	84433	CARD11
HGLibA_07221	CTTTCCCCTAGGCCGGCTGT	84433	CARD11
HGLibA_07258	TCTCCCGATACTGCTCGAAC	833	CARS1
HGLibA_07259	ACCACCTGTTCGAGCAGTAT	833	CARS1
HGLibA_07260	TTCTGATCTCCAACGGCCTC	833	CARS1
HGLibA_07279	ATCGAACCAAGATAAGCTGT	57082	KNL1
HGLibA_07280	AATGGATGGGGTGTCTTCAG	57082	KNL1
HGLibA_07281	GAGACACTGCTCTGACAAAG	57082	KNL1
HGLibA_07303	CACCCCAATACCTCGGCAGT	23581	CASP14
HGLibA_07304	TTCGGAACCTTCCCGGGCTT	23581	CASP14
HGLibA_07305	TCCAGCAGGCCATCGATTCC	23581	CASP14
HGLibA_07306	ATCGTGGCACTCCTCTCGCA	835	CASP2
HGLibA_07307	CGATGCAGGAGTCCGTGACT	835	CASP2
HGLibA_07308	AAAGAACTGGAATTTCGCTC	835	CASP2
HGLibA_07309	ATGTCGATGCAGCAAACCTC	836	CASP3
HGLibA_07310	ATTATACATAAACCCATCTC	836	CASP3
HGLibA_07311	AATGGACTCTGGAATATCCC	836	CASP3
HGLibA_07324	TGATCGACCCTCCGCCAGAA	841	CASP8
HGLibA_07325	GGGTCGATCATCTATTAATA	841	CASP8
HGLibA_07326	TCCTTTGCGGAATGTAGTCC	841	CASP8
HGLibA_07330	CTTCGTTTCTGCGAACTAAC	842	CASP9
HGLibA_07331	CGCAGCAGTCCAGAGCACCG	842	CASP9
HGLibA_07332	GTTTCCGGTCTGAGAACCTC	842	CASP9
HGLibA_07339	ACATCATCGAGTATTTCCGC	846	CASR
HGLibA_07340	TCTTGCCCGTGATATTGCGC	846	CASR
HGLibA_07341	CGGAGTCTGTGGAATGTATC	846	CASR
HGLibA_07387	TGCCTCGCGAGTTCCTGCCG	863	CBFA2T3
HGLibA_07388	GCTGCGTCTTCACCTCCGCT	863	CBFA2T3
HGLibA_07389	CTTACGTGTGTGTGGCGTGA	863	CBFA2T3
HGLibA_07390	GCCGACTTACGATTTCCGAG	865	CBFB
HGLibA_07391	AGGCGTTCTGGAAGCGTGCC	865	CBFB
HGLibA_07392	AGCCCATACCATCCAGTCTT	865	CBFB
HGLibA_07393	CATCTTTACCCGACTCTTTC	867	CBL
HGLibA_07394	CTATTCTTTAGCGCCAGCTT	867	CBL
HGLibA_07395	ATCTTCTTGTCCACCGTCCC	867	CBL
HGLibA_07396	TGCACAGAACTATCGTACCA	868	CBLB
HGLibA_07397	TAATCTGGTGGACCTCATGA	868	CBLB
HGLibA_07398	TGATACGAAAGTTATCTCCC	868	CBLB
HGLibA_07399	AAGAGCAATGCGTCGACCCC	23624	CBLC
HGLibA_07400	GGTCGACGCATTGCTCTTCT	23624	CBLC
HGLibA_07401	GCAGCGCATCCACGTGTCAG	23624	CBLC
HGLibA_07444	GGCCGACTCACCATTTCATC	10951	CBX1
HGLibA_07445	AAAAGTTCTCGACCGTCGAG	10951	CBX1
HGLibA_07446	CTTTGCCCTTTACCACTCGA	10951	CBX1
HGLibA_07447	ACCAGCCGCGCCACTTGACC	84733	CBX2
HGLibA_07448	CCTTGCGGAGCCGCTTGCTC	84733	CBX2
HGLibA_07449	TGCTTTGCAGACATAACAGC	84733	CBX2
HGLibA_07450	AACACAGTGCTGACAATACT	11335	CBX3
HGLibA_07451	AGACTTGGTGCTGGCGAAAG	11335	CBX3
HGLibA_07452	AAACAGGCTGACAAACCAAG	11335	CBX3
HGLibA_07453	GAGGCAGTTCGCGGTGACGT	8535	CBX4
HGLibA_07454	CGTCGGCTGCCCGCTTCTTG	8535	CBX4
HGLibA_07455	GTATTCACCTGCACCACTAG	8535	CBX4
HGLibA_07456	GCTAGACAGGCGCGTGGTTA	23468	CBX5
HGLibA_07457	AGAACTGTCAGCTGTCCGCT	23468	CBX5
HGLibA_07458	AGCAGAGCAATGATATCGCT	23468	CBX5
HGLibA_07459	TCGGATCCGCCGTTTGATGA	23466	CBX6
HGLibA_07460	CTGCAATGAGCCGCGAGTCC	23466	CBX6
HGLibA_07461	TCAGGGACGCATCGAGTACC	23466	CBX6
HGLibA_07462	GACACCGTACTTCTCCTCGT	23492	CBX7
HGLibA_07463	CGCTGCCGAGTGGGCACGTC	23492	CBX7
HGLibA_07464	ACTTCTTGCGCGAGAGCCGC	23492	CBX7
HGLibA_07465	CCCTTAGGCGAACCCAGCGC	57332	CBX8
HGLibA_07466	CCGGGAGGGCCTTCGAAACA	57332	CBX8
HGLibA_07467	CTCTATGGCCCCAAAAAGCG	57332	CBX8
HGLibA_07489	CCCAAAGTAGTCATGCAAGC	57805	CCAR2
HGLibA_07490	TCTTCTGCATGTAGCAGCCC	57805	CCAR2
HGLibA_07491	GTGAAGGCTGCATACAACCC	57805	CCAR2
HGLibA_07495	TGAGCATGACGTCGTGAACT	883	KYAT1
HGLibA_07496	GTTCACGACGTCATGCTCAC	883	KYAT1
HGLibA_07497	AGTCGATCCCGTCTAGCCTT	883	KYAT1
HGLibA_07498	AGCCTGAATCAGTATACACG	56267	KYAT3
HGLibA_07499	AGCCTCGTGTATACTGATTC	56267	KYAT3
HGLibA_07500	CTCTACCGCTAAGAGAGCAG	56267	KYAT3
HGLibA_07528	CAAGCTCCGTCGTGAGGTCC	255101	CFAP65
HGLibA_07529	TGAACAGCCCGCAAGCTCCA	255101	CFAP65
HGLibA_07530	GCAGACCTTACCGCCTCCAG	255101	CFAP65
HGLibA_07540	GATAGCGCTCCAGAGACAAC	201973	PRIMPOL
HGLibA_07541	GGACGTTCATGTATTTGCTT	201973	PRIMPOL
HGLibA_07542	AAAGCACTTCAAGAGTTATA	201973	PRIMPOL
HGLibA_07564	CGGACCACTGACGAGAATGA	90060	CCDC120
HGLibA_07565	GCCGTGAAACTCCTCGAGTG	90060	CCDC120
HGLibA_07566	GGGGCCGCCGGCGGACCAAC	90060	CCDC120
HGLibA_07585	TGAAGTGCACCAAAAGCGCG	223075	ITPRID1
HGLibA_07586	CAACAAGTCATTGACCGCAC	223075	ITPRID1
HGLibA_07587	AGCAAGAAAGTATTCAGCAG	223075	ITPRID1
HGLibA_07714	CAATGCCATGTCTCAAAGTT	374864	CCDC178
HGLibA_07715	AGAGATGATCAAACCAATAT	374864	CCDC178
HGLibA_07716	ATTGGTTTGATCATCTCTAG	374864	CCDC178
HGLibA_07810	AAGCACTAGTTAATCGCCTC	8030	CCDC6
HGLibA_07811	GCTCTCCAGAAAATTGATGC	8030	CCDC6
HGLibA_07812	TTCAAGATGCTGTTCTAGTT	8030	CCDC6
HGLibA_08050	GATACTCACCAGAGCCCCGC	8900	CCNA1
HGLibA_08051	ATCGACCTCAGCAAGCAATT	8900	CCNA1
HGLibA_08052	CTACATGGATGAACTAGAGC	8900	CCNA1
HGLibA_08053	CAGCGCCCGTCCAACAACCG	890	CCNA2
HGLibA_08054	CCGGGTCCGCGGTTGTTGGA	890	CCNA2
HGLibA_08055	CAGTATGAGAGCTATCCTCG	890	CCNA2
HGLibA_08056	AGGCGCAAAGCGCGTTCCTA	891	CCNB1
HGLibA_08057	CCAACATAGTTAGTTCCATC	891	CCNB1
HGLibA_08058	ACTTTCGCCTGAGCCTATTT	891	CCNB1
HGLibA_08059	CCATCGCCCCGATTTCGAAC	57820	CCNB1IP1
HGLibA_08060	CTAATGTCCAACACGATCTC	57820	CCNB1IP1
HGLibA_08061	GCTCCCGAGCGCTGGCCTTC	57820	CCNB1IP1
HGLibA_08062	GCACACTCACCGTCGGGCGT	9133	CCNB2
HGLibA_08063	GGCGCTGCTCCGACGCCCGA	9133	CCNB2
HGLibA_08064	CAGAGCAGCACAAGTAGCTA	9133	CCNB2
HGLibA_08065	AAGATGGAGATATCTTCGTT	85417	CCNB3
HGLibA_08066	AGTGCTCCCTGAAGTGAAGA	85417	CCNB3
HGLibA_08067	AGATTTCTTAGGCACAGGTT	85417	CCNB3
HGLibA_08071	CGAAGGTCTGCGCGTGTTTG	595	CCND1
HGLibA_08072	CTTGCACACCCACCGACGTG	595	CCND1
HGLibA_08073	GATGTCCACGTCCCGCACGT	595	CCND1
HGLibA_08074	TCGATATCCCGCACGTCTGT	894	CCND2
HGLibA_08075	CCAACGTGACGGATCCAAGT	894	CCND2
HGLibA_08076	CCAACCCTACATGCGCAGAA	894	CCND2
HGLibA_08077	CCCGCCATCCATGATCGCCA	896	CCND3
HGLibA_08078	CTCTCTGCCCCGTGACCGAC	896	CCND3
HGLibA_08079	GTCTTGCGTCCCCACCCGAA	896	CCND3
HGLibA_08083	ACGTTGAGTTTGGGTAAACC	898	CCNE1
HGLibA_08084	CCATCATGCCGAGGGAGCGC	898	CCNE1
HGLibA_08085	CATCTGTCACATACGCAAAC	898	CCNE1
HGLibA_08086	CTGATCCCCCCAGATAATAC	9134	CCNE2
HGLibA_08087	TGAAGTTCTGCATTCTGACT	9134	CCNE2
HGLibA_08088	GGGGATGTTCAAAAGAAGTC	9134	CCNE2
HGLibA_08092	TGATCCGAATAAGTCAATAT	900	CCNG1
HGLibA_08093	TTGTTTCTGGGCGTACTGCA	900	CCNG1
HGLibA_08094	ACCAGTTAAGGGACCATTTC	900	CCNG1
HGLibA_08098	GTAGACCCGCTATCCCATAT	902	CCNH
HGLibA_08099	AGTTTACCTTTAAGTCGATG	902	CCNH
HGLibA_08100	AAGCCCTCAAATGGTCTGTA	902	CCNH
HGLibA_08113	CGCTCGGTTCATCTTTGATG	8812	CCNK
HGLibA_08114	AGATGAACCGAGCGCCCTCT	8812	CCNK
HGLibA_08115	CAACAGACACTATGATACCC	8812	CCNK
HGLibA_08122	GCATTTCACGCACGCTCGCG	10309	CCNO
HGLibA_08123	ATCCCGGTGCACCGCCAATT	10309	CCNO
HGLibA_08124	ACTCGAAGGAGAGGCCGAAT	10309	CCNO
HGLibA_08143	GGTACCTGTCAATCGTCAGC	1230	CCR1
HGLibA_08144	TCATCCTGCTGACGATTGAC	1230	CCR1
HGLibA_08145	GTTGACACAGCAGTGCGTGT	1230	CCR1
HGLibA_08149	GACTTCTTCACCGCTCTCGT	1231	CCR2
HGLibA_08150	TGCTGTCCACATCTCGTTCT	1231	CCR2
HGLibA_08151	CTCCTCGATGGTCGTGGAAA	1231	CCR2
HGLibA_08152	CGTTCTCCCTCTGCTCGTTA	1232	CCR3
HGLibA_08153	CACATCCTACTATGATGACG	1232	CCR3
HGLibA_08154	TGCTACGGACTTGAGGAACC	1232	CCR3
HGLibA_08155	ACACCGCGTGCACAATTGCC	1233	CCR4
HGLibA_08156	ACTCTCTCAACTCCACGACG	1233	CCR4
HGLibA_08157	TGAGCCGCTTGTATTTGAAC	1233	CCR4
HGLibA_08158	TCAGTTTACACCCGATCCAC	1234	CCR5
HGLibA_08159	TCTGAACTTCTCCCCGACAA	1234	CCR5
HGLibA_08160	TCATCCTCCTGACAATCGAT	1234	CCR5
HGLibA_08161	CGACGCATTGTCGTTATCTG	1235	CCR6
HGLibA_08162	CCGGTACATCGCCATTGTAC	1235	CCR6
HGLibA_08163	TGAGTCATGCCACCGGTGCG	1235	CCR6
HGLibA_08164	CAGGCTGTAGGTGACGTCGT	1236	CCR7
HGLibA_08165	ACGTGCGGAACTTTAAAGCC	1236	CCR7
HGLibA_08166	GAAACCAATGAAAAGCGTGC	1236	CCR7
HGLibA_08167	AGTATGGCTAACCGCCATTA	1237	CCR8
HGLibA_08168	CTGAATAAGTTCCGCATCAC	1237	CCR8
HGLibA_08169	TCACAAAATGTAGTCTACGC	1237	CCR8
HGLibA_08170	CTCATCGCTAGGGTAAACCA	10803	CCR9
HGLibA_08171	GAAGTTAACGTAGTCTTCCA	10803	CCR9
HGLibA_08172	TGTACTCACTGTGAAGTCTG	10803	CCR9
HGLibA_08173	TCCTCTCTGCCGACTACAAC	51554	ACKR4
HGLibA_08174	AAGTACCAACCTGTTGTAGT	51554	ACKR4
HGLibA_08175	TCAACTTTCTTACTAATAAC	51554	ACKR4
HGLibA_08176	TGTAGGGCGCCCACATCAGA	9034	CCRL2
HGLibA_08177	ATATAAAGGACTCAAACGCG	9034	CCRL2
HGLibA_08178	ATGTGACAAGTATGACGCCC	9034	CCRL2
HGLibA_08179	GAGCGGTTTCGATCAGCTCA	25819	NOCT
HGLibA_08180	ACTATAGAGTCTGCTTGTAC	25819	NOCT
HGLibA_08181	CCGGCATGTTTCATAGTCCG	25819	NOCT
HGLibA_08272	CGTCCTTCGCCAATAGCAGC	912	CD1D
HGLibA_08273	CGTCCAGCTGCTATTGGCGA	912	CD1D
HGLibA_08274	GGCCATTCAAGTGCTCAACC	912	CD1D
HGLibA_08317	TACCGCTGCATGATCAGCTA	29126	CD274
HGLibA_08318	AGCTACTATGCTGAACCTTC	29126	CD274
HGLibA_08319	GGATGACCAATTCAGCTGTA	29126	CD274
HGLibA_08389	TCGCTACAGCATCTCTCGGA	960	CD44
HGLibA_08390	CCAGCTATTGTTAACCGTGA	960	CD44
HGLibA_08391	AATATAACCTGCCGCTTTGC	960	CD44
HGLibA_08401	CATACCAGCTGAGCCGTCCG	921	CD5
HGLibA_08402	CCGTTCCAACTCGAAGTGCC	921	CD5
HGLibA_08403	GTTACCCACCTAAGCAGGTC	921	CD5
HGLibA_08437	GTGCATCCAGCGCTTCGCAC	970	CD70
HGLibA_08438	ATCACCAAGCCCGCGACCAA	970	CD70
HGLibA_08439	CAGCTACGTATCCATCGTGA	970	CD70
HGLibA_08443	GTAGAATGCTGACCCCCTGA	972	CD74
HGLibA_08444	GCTTGGGAAGCTTCATGCGC	972	CD74
HGLibA_08445	ATGCAGAATGCCACCAAGTA	972	CD74
HGLibA_08446	GAACCGAATCATCACAGCCG	973	CD79A
HGLibA_08447	GACGCGCCACCAGGTGACGT	973	CD79A
HGLibA_08448	GCAACAACGCCAACGTCACC	973	CD79A
HGLibA_08449	GACCGGTACCGGAATCCCAA	974	CD79B
HGLibA_08450	GGAGGAAGATCACACCTACG	974	CD79B
HGLibA_08451	CGGTCCTCCGATCTGGCTGC	974	CD79B
HGLibA_08497	TGAACGGACCGCTATCCAGA	978	CDA
HGLibA_08498	GTGTACATGACCAAGCCGGA	978	CDA
HGLibA_08499	GGTCATGTACACGGGCCAGT	978	CDA
HGLibA_08509	CCACTATTTCTCCATCGATG	8556	CDC14A
HGLibA_08510	ATAGACCAGCTCCTCATCGA	8556	CDC14A
HGLibA_08511	CGACGAGCAGCGCCGCGAGC	8555	CDC14B
HGLibA_08512	CGCTGCTCGTCGACCTCGCC	8555	CDC14B
HGLibA_08513	TAAAGCTTCTACGCAGATTT	8555	CDC14B
HGLibA_08523	GTGTTCCAGGTCGGCGGAGT	8697	CDC23
HGLibA_08524	ACCGCCTCCGCCTATTACAG	8697	CDC23
HGLibA_08525	TGGTGTGGTGCTTCGAAAAC	8697	CDC23
HGLibA_08526	TCCTCCGAGTCAACAGATTC	993	CDC25A
HGLibA_08527	CAGTGATTATGAGCAACCAC	993	CDC25A
HGLibA_08528	GGTTTCTGTCTAGATTCTCC	993	CDC25A
HGLibA_08529	ACACGCCCGTGCAGAATAAG	994	CDC25B
HGLibA_08530	CTCACGTCTGCTCCGCCATG	994	CDC25B
HGLibA_08531	AGACACTCACCGGCATAGAC	994	CDC25B
HGLibA_08532	CGATGCCAGAGAACTTGAAC	995	CDC25C
HGLibA_08533	TTCAAGTTCTCTGGCATCGA	995	CDC25C
HGLibA_08534	CTTCAGGAAGTGCATTTAGC	995	CDC25C
HGLibA_08538	CTGTTATTACCGCTCAGGAA	996	CDC27
HGLibA_08539	CTGCGAGGAAAACCGCATCT	996	CDC27
HGLibA_08540	GCAGAACGCCTTTATGCAGA	996	CDC27
HGLibA_08541	CTTCTACGACGACTACTACG	997	CDC34
HGLibA_08542	GCGCTCACCTCGTAGATGTT	997	CDC34
HGLibA_08543	CACCTTCTCGCCCGCAAACG	997	CDC34
HGLibA_08553	ATTTGAAAACGTGAAAGAAA	998	CDC42
HGLibA_08554	ACAGTCGGTACATATTCCGA	998	CDC42
HGLibA_08555	GACAATTAAGTGTGTTGTTG	998	CDC42
HGLibA_08586	ACACAGAGCATCCACGTCCG	8318	CDC45
HGLibA_08587	GTGTGCGTGCAAGATCCTTC	8318	CDC45
HGLibA_08588	TGACCACGTGCAATATACGC	8318	CDC45
HGLibA_08592	TTTGTCAGGAAGAGGTATCC	990	CDC6
HGLibA_08593	CAAATCTCCTGAGCAATAGC	990	CDC6
HGLibA_08594	TTGCTACCAGCAAGCAAAGC	990	CDC6
HGLibA_08595	AGTTATTGCTATGCCATATC	8317	CDC7
HGLibA_08596	GAATTCCCTGAGTATTGTCC	8317	CDC7
HGLibA_08597	GATCTAGAAGTTTATCAAGC	8317	CDC7
HGLibA_08598	AGTTTCTTTACCTCAATTCG	79577	CDC73
HGLibA_08599	CCTGATCGAAAAGATCTACT	79577	CDC73
HGLibA_08600	TCGCTGAAGACCTATTTCTA	79577	CDC73
HGLibA_08610	CACGATCCTCTTTAAGACGA	113130	CDCA5
HGLibA_08611	GACCTCCGCAGAGGCTTAGT	113130	CDCA5
HGLibA_08612	TCGGCCTCAGGGTTCGGCAC	113130	CDCA5
HGLibA_08625	ACCCCTAAGACTGGACGGTA	200008	CDCP2
HGLibA_08626	AGAGTGCACCTATGACTACG	200008	CDCP2
HGLibA_08627	GTCGTGGTACTCTAGGTCAA	200008	CDCP2
HGLibA_08628	CCTCGACACCCGATTCAAAG	999	CDH1
HGLibA_08629	CGCCGAGAGCTACACGTTCA	999	CDH1
HGLibA_08630	ATAGGCTGTCCTTTGTCGAC	999	CDH1
HGLibA_08631	CTCCCTATCAATTCGCCTTG	1008	CDH10
HGLibA_08632	TTGTGCGCGTAGAGTATAAA	1008	CDH10
HGLibA_08633	GATGCCGATGACCCTTCATA	1008	CDH10
HGLibA_08634	TGATGAGCCCCCTATGTTCT	1009	CDH11
HGLibA_08635	TCTGTACCTTATCGGGCTGT	1009	CDH11
HGLibA_08636	GGTCAGTGTGATCGTCACTT	1009	CDH11
HGLibA_08712	GCGCTTGTACGTGTAGATGT	29965	CDIP1
HGLibA_08713	ACCAAGATCTCCTACGAGAT	29965	CDIP1
HGLibA_08714	ATTCATCAAGCCAATCTCGT	29965	CDIP1
HGLibA_08715	TTCGGATCTACTACACCTCG	10423	CDIPT
HGLibA_08716	GTGTAGTAGATCCGAAGCAC	10423	CDIPT
HGLibA_08717	GTCCATCGAAAGCGTCCAGC	10423	CDIPT
HGLibA_08718	GGGTTCCTAGTACTGCAATT	983	CDK1
HGLibA_08719	TTCGTCATCCAAATATAGTC	983	CDK1
HGLibA_08720	TACTTGGATTCTATCCCTCC	983	CDK1
HGLibA_08730	TGGCTCAGCTAGAACTGATC	51755	CDK12
HGLibA_08731	GGCTCTATAACTCTGAAGAG	51755	CDK12
HGLibA_08732	GGGGGAGACAGATCTCCACC	51755	CDK12
HGLibA_08754	TGTTCGTACTTACACCCATG	1017	CDK2
HGLibA_08755	TCATGGGTGTAAGTACGAAC	1017	CDK2
HGLibA_08756	TCCCCAGAGTCCGAAAGATC	1017	CDK2
HGLibA_08757	CAGCTCAAGATAGCGGACTT	23552	CDK20
HGLibA_08758	CTCACCACAGATCGACGCCC	23552	CDK20
HGLibA_08759	CATACTGGCGGGCACCATAC	23552	CDK20
HGLibA_08760	GGCTCACTCACCGGCGTTGA	8099	CDK2AP1
HGLibA_08761	GATGTCTTACAAACCGAACT	8099	CDK2AP1
HGLibA_08762	TCAGGCATCATTCACGCTAG	8099	CDK2AP1
HGLibA_08769	ATCTCGGTGAACGATGCAAT	1019	CDK4
HGLibA_08770	CCTTGATCTCCCGGTCAGTT	1019	CDK4
HGLibA_08771	CTTGCCAGCCGAAACGATCA	1019	CDK4
HGLibA_08790	TTAGATCGCGATGCACTACT	1021	CDK6
HGLibA_08791	TCTGAACTTCCACGAAAAAG	1021	CDK6
HGLibA_08792	CCACTGAGGTTAGAGCCATC	1021	CDK6
HGLibA_08793	CTAGTTTGCCACCGTTTACA	1022	CDK7
HGLibA_08794	CTTTCTTAATGGCGACAATT	1022	CDK7
HGLibA_08795	TTGCAGCTCCTTGATGCTTT	1022	CDK7
HGLibA_08799	CAACCGCTACACCAACCGTG	1025	CDK9
HGLibA_08800	ATTGAGATTTGTCGAACCAA	1025	CDK9
HGLibA_08801	GCTCGCAGAAGTCGAACACC	1025	CDK9
HGLibA_08820	CCGCGACTGTGATGCGCTAA	1026	CDKN1A
HGLibA_08821	CCATTAGCGCATCACAGTCG	1026	CDKN1A
HGLibA_08822	AGATCAGCCGGCGTTTGGAG	1026	CDKN1A
HGLibA_08823	ATTGCTCCGCTAACCCCGTC	1027	CDKN1B
HGLibA_08824	GGGTTAGCGGAGCAATGCGC	1027	CDKN1B
HGLibA_08825	TTCCCCAAATGCCGGTTCTG	1027	CDKN1B
HGLibA_08826	ATCAGCGCCTGAGAAGTCGT	1028	CDKN1C
HGLibA_08827	ACATCGCCCGACGACTTCTC	1028	CDKN1C
HGLibA_08828	ATTTCGGGACGTCCCGCGGC	1028	CDKN1C
HGLibA_08829	GGCCTCCGACCGTAACTATT	1029	CDKN2A
HGLibA_08830	GGCCGCACGCGCGCCGAATC	1029	CDKN2A
HGLibA_08831	GACCCGTGCACGACGCTGCC	1029	CDKN2A
HGLibA_08838	GGATCGCGCGCCTCCCGAAA	1030	CDKN2B
HGLibA_08839	GCAGGTACCCTGCAACGTCG	1030	CDKN2B
HGLibA_08840	GACTCCGTTGGGATCCGCGC	1030	CDKN2B
HGLibA_08841	ACACCGCCTGTGATTTGGCC	1031	CDKN2C
HGLibA_08842	CACAGGCGGTGTCCCCCTTA	1031	CDKN2C
HGLibA_08843	ATTTGGAAGGACTGCGCTGC	1031	CDKN2C
HGLibA_08844	CGCGCCGGCGACCGGCTGAG	1032	CDKN2D
HGLibA_08845	CCCGACGCCCTCAACCGCTT	1032	CDKN2D
HGLibA_08846	CTGAATCTGATCTCCATCGC	1032	CDKN2D
HGLibA_08853	TAGGTATACCCGAAATCTTG	1036	CDO1
HGLibA_08854	CTCTACTCGATGTAAGCCAA	1036	CDO1
HGLibA_08855	ACAGGCAACTTCGGGCTCGC	1036	CDO1
HGLibA_08880	ATCATTCTTATGATCTACCA	1040	CDS1
HGLibA_08881	GTCATCCAAAATCTGTTTGA	1040	CDS1
HGLibA_08882	CAACTTAGTGTTCTAAACCA	1040	CDS1
HGLibA_08889	GCCCCACCTGACATCCGCGC	81620	CDT1
HGLibA_08890	GCGGCGGCGCGCGAAGAAGT	81620	CDT1
HGLibA_08891	CCGCATCGCGCCGCCCAAGC	81620	CDT1
HGLibA_08898	GACTGGAATGGCTACGCGCC	1045	CDX2
HGLibA_08899	CTACGGCGGTTACCACGTGG	1045	CDX2
HGLibA_08900	GTACACGGACCACCAGCGGC	1045	CDX2
HGLibA_08901	TCGCTTGTCCCGACGGACGC	1046	CDX4
HGLibA_08902	ACCGGCTTTCTCGCACTATA	1046	CDX4
HGLibA_08903	GGTGTACCTGTCTCTCGGAA	1046	CDX4
HGLibA_08955	GCGCGAGCGCAACAACATCG	1050	CEBPA
HGLibA_08956	GGAGTCGGCCGACTTCTACG	1050	CEBPA
HGLibA_08957	GGAACAGCTGAGCCGCGAAC	1050	CEBPA
HGLibA_08967	ATCGAAACAGTGACGAGTAT	1054	CEBPG
HGLibA_08968	GAGCAAAAAGAGTTCGCCCA	1054	CEBPG
HGLibA_08969	ACATGCCAGCGGCTTACAGC	1054	CEBPG
HGLibA_08973	ATGCGCCCGTGTTTCATCTA	51816	ADA2
HGLibA_08974	TGTAAATCACCTCCGGGTGC	51816	ADA2
HGLibA_08975	CGAGGACAACGTGCTCTACA	51816	ADA2
HGLibA_09021	CACCGGCGACTACTGCGAGA	9620	CELSR1
HGLibA_09022	TGGTCAGCAGCGTCCGATTC	9620	CELSR1
HGLibA_09023	CCCGGAAGGTGACGAAGGAC	9620	CELSR1
HGLibA_09024	CAACCCGTCGCGCTCCTTTG	1952	CELSR2
HGLibA_09025	TGGTCACACGCAGCGCGCAC	1952	CELSR2
HGLibA_09026	GTACGTTGAAGACCACCACG	1952	CELSR2
HGLibA_09056	AGAAAATTAGCAGACAGTCT	64946	CENPH
HGLibA_09057	AACTGCACTTAAAAAAAACC	64946	CENPH
HGLibA_09112	CTCCGATAGTGTTCGTCACA	22897	CEP164
HGLibA_09113	GGCTCCTTTACGAGGTCTTG	22897	CEP164
HGLibA_09114	AGACCCCCCCAAAAGTTCGC	22897	CEP164
HGLibA_09127	GACATTCCGACGCCACTTCC	11190	CEP250
HGLibA_09128	ACGGTCGCCTTCTCAGTCTA	11190	CEP250
HGLibA_09129	AGGTGCTGCAGTACCGAAGC	11190	CEP250
HGLibA_09136	CCAGTCTTGATTTGATATGC	95681	CEP41
HGLibA_09137	GTTCTAGACAGAGTTGCAAT	95681	CEP41
HGLibA_09138	CCAGCATATCAAATCAAGAC	95681	CEP41
HGLibA_09151	AGTTACAGTTCTGCACTAGA	80254	CEP63
HGLibA_09152	ATCACTATTGCTTCCACCAA	80254	CEP63
HGLibA_09153	AACATGCTGTAGAAGCTATA	80254	CEP63
HGLibA_09163	CAATGATTCCTCGACGTCTA	79959	CEP76
HGLibA_09164	ATCAAAGCCCTTAGACGTCG	79959	CEP76
HGLibA_09165	CAGTCTGACTGTGGAACTTA	79959	CEP76
HGLibA_09175	ATCCCCCAATTCCTTGCCGC	84902	CEP89
HGLibA_09176	CAGCGTACAGGTCATCACTG	84902	CEP89
HGLibA_09177	CAACGCTGGCTGCAGGTAAA	84902	CEP89
HGLibA_09184	TTATGTTCTATTGTGCGCAC	10390	CEPT1
HGLibA_09185	GGCTGTGATTCACTATCAAC	10390	CEPT1
HGLibA_09186	GTTTCTGGAACATTGCGATT	10390	CEPT1
HGLibA_09235	ACACTGATCTTAATAGAGGC	1069	CETN2
HGLibA_09236	GTTCAAAAATCTGAAACGCG	1069	CETN2
HGLibA_09237	ATTGATGAAGCTGATCGAGA	1069	CETN2
HGLibA_09256	GCCCCCAAGTACACAAGTTA	10428	CFDP1
HGLibA_09257	GACAAGTTCAAGTAAATTGT	10428	CFDP1
HGLibA_09258	AATACTCACCCTGACCCGGC	10428	CFDP1
HGLibA_09286	TGCCAATGCAATCGATTATC	8837	CFLAR
HGLibA_09287	TGCCTGATAATCGATTGCAT	8837	CFLAR
HGLibA_09288	GGGCCGAGGCAAGATAAGCA	8837	CFLAR
HGLibA_09346	CTCGGGCCACTCGTCAGCTC	10036	CHAF1A
HGLibA_09347	CGATGACATGTCAGACGATC	10036	CHAF1A
HGLibA_09348	CCGACCTGTGGCGGCTCCCC	10036	CHAF1A
HGLibA_09349	TCCTGAAAAGCGATCTGCTC	8208	CHAF1B
HGLibA_09350	TTTGGTATGACGAGCAAGAT	8208	CHAF1B
HGLibA_09351	CAGATGCTGTCATCCTATTG	8208	CHAF1B
HGLibA_09376	CTGATGCTGCCTTCGCCCGT	84303	CHCHD6
HGLibA_09377	AACTTGAGAGCCCCTCACAA	84303	CHCHD6
HGLibA_09378	TCCTTAGCTGTCTGAAAACG	84303	CHCHD6
HGLibA_09379	ACATATACCCAGTTCGAGTT	79145	CHCHD7
HGLibA_09380	CTCATGCACCAAACTCGAAC	79145	CHCHD7
HGLibA_09381	GAATGCCCTCGGTAACACAG	79145	CHCHD7
HGLibA_09382	ACCCAGAATCATCATCCGAC	1105	CHD1
HGLibA_09383	TTCTGATCCGCTATTAGATG	1105	CHD1
HGLibA_09384	CATCAAGCCTCATCTAATAG	1105	CHD1
HGLibA_09385	GTCGCCTGCATATGTTACAC	9557	CHD1L
HGLibA_09386	TACCGGCCCGATGGAGCGCG	9557	CHD1L
HGLibA_09387	AGCAGGACTTACGGCAGTGG	9557	CHD1L
HGLibA_09388	TGAACCCGAAGCTTCTTCAG	1106	CHD2
HGLibA_09389	AGCTATCCGTTCCTTCTTAG	1106	CHD2
HGLibA_09390	ACACACTGAAGGCAAGTAGC	1106	CHD2
HGLibA_09391	TCTTACCGCACCTCATGAAC	1107	CHD3
HGLibA_09392	CTTTGTAGTTGGTGAGCGTG	1107	CHD3
HGLibA_09393	GGCACTGAACTCTCTCCATT	1107	CHD3
HGLibA_09394	TCGAACCCTCACCAACTACA	1108	CHD4
HGLibA_09395	TTGCGGATAGGCACCTCCAC	1108	CHD4
HGLibA_09396	CTCCTCACTGCCCGCCGAGC	1108	CHD4
HGLibA_09397	CGACGTGGACTACCTGTTCT	26038	CHD5
HGLibA_09398	ACAGGTAGTCCACGTCGTCC	26038	CHD5
HGLibA_09399	CACAGGGAAAAAGTCATCGA	26038	CHD5
HGLibA_09400	TGCCCTACAGAAACGACGCT	84181	CHD6
HGLibA_09401	CCTGGACAGTCTTAGATGCC	84181	CHD6
HGLibA_09402	GCCTGACGAACCCATCTCTG	84181	CHD6
HGLibA_09403	CTCCAATGAAGGATCTACCC	55636	CHD7
HGLibA_09404	AAAGCGCTACACTGAAGACC	55636	CHD7
HGLibA_09405	TTCTCTAGAAAGGGCTCCGA	55636	CHD7
HGLibA_09406	TGAATCGAAACGCATCACCC	57680	CHD8
HGLibA_09407	GGACATCGGCATGTTGTGCT	57680	CHD8
HGLibA_09408	TAGCACCATCACTCCTGTAG	57680	CHD8
HGLibA_09409	ACAGAGAGCGAATGATTATA	80205	CHD9
HGLibA_09410	AGACCCAGCATTATGCTTCT	80205	CHD9
HGLibA_09411	GAGTGTCAGAAAGTATTTGA	80205	CHD9
HGLibA_09415	CACCCTGCTCACAAGCGTCT	55349	CHDH
HGLibA_09416	AGGCCGAGACGCTTGTGAGC	55349	CHDH
HGLibA_09417	GACCAATGCAGACCTTCCGC	55349	CHDH
HGLibA_09418	CTGGGACTTGGTGCAAACCC	1111	CHEK1
HGLibA_09419	CCCTCTTAGGTTTATCTGCA	1111	CHEK1
HGLibA_09420	AGTCATGGCAGTGCCCTTTG	1111	CHEK1
HGLibA_09421	AAGAAGCCTTAAGACACCCG	11200	CHEK2
HGLibA_09422	AATGTGTGAATGACAACTAC	11200	CHEK2
HGLibA_09423	ATCATACTTAGACTGCAAAC	11200	CHEK2
HGLibA_09447	ACCTTCCTGTTAATGTACGT	26511	CHIC2
HGLibA_09448	AGTAGCCAACGTACATTAAC	26511	CHIC2
HGLibA_09449	CGATTGAGAAGTTATTAGAA	26511	CHIC2
HGLibA_09465	ACGATCACATCAAACTCCGA	1121	CHM
HGLibA_09466	GATGGCGGATACTCTCCCTT	1121	CHM
HGLibA_09467	TAGTCCTGAAAAGCTAAAAC	1121	CHM
HGLibA_09471	GGCGTCCCGCGTAGACGCAG	5119	CHMP1A
HGLibA_09472	TGGCGTTCTCGGCATACACA	5119	CHMP1A
HGLibA_09473	ATACCGATGTATGGACGTCC	5119	CHMP1A
HGLibA_09474	CCGTCCGACTATGTCTAACA	57132	CHMP1B
HGLibA_09475	CGAAGCCACGCTCGTGCCCA	57132	CHMP1B
HGLibA_09476	GCCGTCACACTTGATCCCGA	57132	CHMP1B
HGLibA_09504	TACACCCACCTCGCAAGTAC	1123	CHN1
HGLibA_09505	ATGAATATAGACCTCCTGTT	1123	CHN1
HGLibA_09506	AAGAATTACCTGTACTTGCG	1123	CHN1
HGLibA_09531	CGCTGCCTCTATCCCGCATC	54108	CHRAC1
HGLibA_09532	CATCATGAAGAGCTCCCCCG	54108	CHRAC1
HGLibA_09533	CTTTCCACTGCCGTGTCTGT	54108	CHRAC1
HGLibA_09573	GACGTGGTCCTCGTCCGCTT	1137	CHRNA4
HGLibA_09574	CAACAAGTGGTCCCGACCCG	1137	CHRNA4
HGLibA_09575	GCATGGACTCGATGAGCCGC	1137	CHRNA4
HGLibA_09660	CGCCGTCGACCTGCTTCTTC	63922	CHTF18
HGLibA_09661	CTGCCCGCAATCCCGTCCTG	63922	CHTF18
HGLibA_09662	CGCCCTCCGTGGATGTCACG	63922	CHTF18
HGLibA_09681	CTTGACGTTCCTGACGAAGC	10519	CIB1
HGLibA_09682	AAGGCTGAGAATCTGCTCGA	10519	CIB1
HGLibA_09683	GTTCTCACCAAAGATGCGGA	10519	CIB1
HGLibA_09693	AGAAGATGAGTCCCGTTCCT	23152	CIC
HGLibA_09694	CCGGACCGTCAGCAAGATCC	23152	CIC
HGLibA_09695	GGGCATACCACCACTCGCCC	23152	CIC
HGLibA_09696	GAGTCACCTTCGACTTGTAC	1149	CIDEA
HGLibA_09697	CACGGAGTACATCTCATACA	1149	CIDEA
HGLibA_09698	GATGCCCTCGTCATCGCTAC	1149	CIDEA
HGLibA_09699	CAAAACCCTCGAGACCTCTT	27141	CIDEB
HGLibA_09700	CATTCAGGGAGCTCCTTCGT	27141	CIDEB
HGLibA_09701	AGAGTAGAGCCCGTAGAATG	27141	CIDEB
HGLibA_09702	TTCGATCCGCCGTGCTTACG	63924	CIDEC
HGLibA_09703	TGTACAGATCAAACGTTACA	63924	CIDEC
HGLibA_09704	CCGGCCCTGCCGCGTAAGCA	63924	CIDEC
HGLibA_09705	TTCCTACACAATGCGTTGCC	4261	CIITA
HGLibA_09706	GATATTGGCATAAGCCTCCC	4261	CIITA
HGLibA_09707	TCAACTGCGACCAGTTCAGC	4261	CIITA
HGLibA_09714	CTTGCACTGACAGATAAGAC	51550	CINP
HGLibA_09715	GGCACAATTTAATCCTGAAG	51550	CINP
HGLibA_09716	ATGTCTTACCAACCCATCCA	51550	CINP
HGLibA_10014	CTGCCGTCAAACCAGAAGAC	1047	CLGN
HGLibA_10015	ATGCTGAAAAACCTGATGAC	1047	CLGN
HGLibA_10016	CAACACTTGAATCTTCTATT	1047	CLGN
HGLibA_10041	CTGATCGGAGGCGTAGCTGA	6249	CLIP1
HGLibA_10042	AAGAACGATGGTTCGGTGGC	6249	CLIP1
HGLibA_10043	AATGGACCAGCTGCGAACAA	6249	CLIP1
HGLibA_10056	ATGATGATCGTTCGTCCGAC	1196	CLK2
HGLibA_10057	GTGTATGACCGGCGATACTG	1196	CLK2
HGLibA_10058	CTTGTAGCCAGTCCCCGACG	1196	CLK2
HGLibA_10062	GGAGATACGTTGACGAATAC	57396	CLK4
HGLibA_10063	CCTTGAATGAGCGAGATTAT	57396	CLK4
HGLibA_10064	TGGGGACATGAAAGCTATCG	57396	CLK4
HGLibA_10092	TCCATCTTTCTAGCATTACC	9575	CLOCK
HGLibA_10093	TCCTGGTAATGCTAGAAAGA	9575	CLOCK
HGLibA_10094	CTGTCCGAGACAAGTGTAGC	10978	CLP1
HGLibA_10095	ATATCTCGCCCAGGAGTGAC	10978	CLP1
HGLibA_10096	TCGCTCTAGTTCAAATTTAG	10978	CLP1
HGLibA_10130	AACTACCTATGACAGTGCCG	63967	CLSPN
HGLibA_10131	GCAGATAGTCCTTCAGATAG	63967	CLSPN
HGLibA_10132	AGACAGTGATTCCGAAACAG	63967	CLSPN
HGLibA_10148	GAATACGGTTGCTCTTGTTA	1213	CLTC
HGLibA_10149	AGTGCAATTACTTTGCTAGC	1213	CLTC
HGLibA_10150	GATCGCCATTCTAGCCTTGC	1213	CLTC
HGLibA_10151	CCGAGACCGCGGTCTACCAC	8218	CLTCL1
HGLibA_10152	CAGTCCGGTAGTGAATCACC	8218	CLTCL1
HGLibA_10153	TTTGCTGTACGTAATCCCAC	8218	CLTCL1
HGLibA_10178	CCATCCCAGTCTTGTCGACG	55907	CMAS
HGLibA_10179	TGAGACGCCATCAGTTTCGA	55907	CMAS
HGLibA_10180	TTTCACTCCATCGAAACTGA	55907	CMAS
HGLibA_10196	GAACCACCGCAGCGTTCGCC	1240	CMKLR1
HGLibA_10197	CAAACTGCAGCGCAACCGCC	1240	CMKLR1
HGLibA_10198	TGTGGGGTATAGCCGGCACA	1240	CMKLR1
HGLibA_10241	ATGTGAGACAAAATAGCTGC	168975	CNBD1
HGLibA_10242	ATAAGATATTGCTCATACTC	168975	CNBD1
HGLibA_10243	TCACTTGGTATACTGTGAAG	168975	CNBD1
HGLibA_10247	ACCTCTACCGCAGTTATAGC	7555	CNBP
HGLibA_10248	GAAGTCAACTGTTACCGCTG	7555	CNBP
HGLibA_10249	CAATTGTGCATTCCCGTGCA	7555	CNBP
HGLibA_10295	ACAGAAGGCCGTGCTCGAGC	10256	CNKSR1
HGLibA_10296	TCCTGGACTCCCCGCACCAG	10256	CNKSR1
HGLibA_10297	AAGCTGACGCCCTCCTCTTC	10256	CNKSR1
HGLibA_10337	TTCAAACTGCTCCACGCCCT	4849	CNOT3
HGLibA_10338	GATTGATCGCTGCCTCAAGA	4849	CNOT3
HGLibA_10339	CCCAACTCACCGTGAGCCAC	4849	CNOT3
HGLibA_10349	TTACAGGACACCGAGTTTCC	29883	CNOT7
HGLibA_10350	CAGGGAGGACATGTATGCCC	29883	CNOT7
HGLibA_10351	ACGGATAGGACCACAACATC	29883	CNOT7
HGLibA_10376	ATGAGGGCTTCCGGCGGAGT	1269	CNR2
HGLibA_10377	AAGCCCTCATACCTGTTCAT	1269	CNR2
HGLibA_10378	GGCCACTACGCTCAGTGACC	1269	CNR2
HGLibA_10436	CTGCAAAAGCTTAACCTTGC	11064	CNTRL
HGLibA_10437	TTGCGAGTCCTCAATTTGAA	11064	CNTRL
HGLibA_10438	AATCTCAGCTATAATCTAAT	11064	CNTRL
HGLibA_10523	TCCGGGCGCCCACACAACCG	80781	COL18A1
HGLibA_10524	CGGAGCCGAGATCCTGAACG	80781	COL18A1
HGLibA_10525	CGCCGGCCGCAGGTGCACGT	80781	COL18A1
HGLibA_10529	CAACGCTTACCCTTGGGCCT	1277	COL1A1
HGLibA_10530	CCACTTACTCCTCCGAGGCC	1277	COL1A1
HGLibA_10531	TGGATACTCACAGGTGCACC	1277	COL1A1
HGLibA_10559	TGCTCGTCGCCGCTGTCCTT	1280	COL2A1
HGLibA_10560	CGGTGAGCCATGATTCGCCT	1280	COL2A1
HGLibA_10561	CACAGATTATGTCGTCGCAG	1280	COL2A1
HGLibA_10586	GCATGGACGTCCATACCCGC	1289	COL5A1
HGLibA_10587	GGTCTCCATCTACAACGAGC	1289	COL5A1
HGLibA_10588	GCGCCCTTACCTGCGCGGCT	1289	COL5A1
HGLibA_10592	AAGAAAGGGCGAGGTCGCAA	50509	COL5A3
HGLibA_10593	AACCAGAAACCCCTCGTCCT	50509	COL5A3
HGLibA_10594	CCCCGCTTCATCAGCATAGC	50509	COL5A3
HGLibA_10664	TGGCGTCAGCCGTGAGCTTC	54939	COMMD4
HGLibA_10665	CCAGCGTGCTGATTTCTGCC	54939	COMMD4
HGLibA_10666	TTGCAGAGGTTCCGGTTCTG	54939	COMMD4
HGLibA_10685	ACAGTCGGGGTTGATCTCGA	1312	COMT
HGLibA_10686	CAGCGAAATCCACCATCCGC	1312	COMT
HGLibA_10687	GACTTCCTAGCACACGTGCG	1312	COMT
HGLibA_10694	ACGTAAGCTTCTGCATATAC	1315	COPB1
HGLibA_10695	TGACAGGTCACCCAATTGAC	1315	COPB1
HGLibA_10696	CCTTGTTAAGTTTAGATGCT	1315	COPB1
HGLibA_10853	CATATGATTTCGCAGACGCC	1345	COX6C
HGLibA_10854	TGTAGCATTCGTGCTATCCC	1345	COX6C
HGLibA_10855	TGTGGCTGATCAAAGAAAGA	1345	COX6C
HGLibA_10984	CGGCGGTGACCACCACGACT	55313	CPPED1
HGLibA_10985	TCTAACTGAGCAAGCCGTCC	55313	CPPED1
HGLibA_10986	CCCCACGGCCGAGACCGTCG	55313	CPPED1
HGLibA_11059	AGTACTCCGCTCACTTCGCC	8738	CRADD
HGLibA_11060	TCCCGAAGCGCTGCCGCCAA	8738	CRADD
HGLibA_11061	CCCCCACAACGTGCAGTCGC	8738	CRADD
HGLibA_11086	CAGCTGTACTAGAGTTACGG	1385	CREB1
HGLibA_11087	TGGAGTTGGCACCGTTACAG	1385	CREB1
HGLibA_11088	TAACTGATTCCCAAAAGCGA	1385	CREB1
HGLibA_11092	CATACTCCTTCTTCTTACGA	90993	CREB3L1
HGLibA_11093	GGGGCGCTGAGTCGCCGCTC	90993	CREB3L1
HGLibA_11094	CCACTTTACGGAGAACATGG	90993	CREB3L1
HGLibA_11095	TACTTACATGAGGAGCCGTG	64764	CREB3L2
HGLibA_11096	GGGGGTGGTTCGTCTGTAAC	64764	CREB3L2
HGLibA_11097	GGAGCTGACCCAAGACGTTC	64764	CREB3L2
HGLibA_11107	AGCGGCTCTAGTATCAACCC	1387	CREBBP
HGLibA_11108	GAATCACATGACGCATTGTC	1387	CREBBP
HGLibA_11109	CCCGCAAATGACTGGTCACG	1387	CREBBP
HGLibA_11110	TGGCTTCCGACCACGTTTAC	1389	CREBL2
HGLibA_11111	ACATATAGCTCTTTCTCGAC	1389	CREBL2
HGLibA_11112	TGCCGCGATGGATGACAGTA	1389	CREBL2
HGLibA_11149	TACCTCAGCGTGGCCCCCAG	1396	CRIP1
HGLibA_11150	GTACACCTCCTTGTTGCACT	1396	CRIP1
HGLibA_11151	CATACCTTTAGGCCCAAACA	1396	CRIP1
HGLibA_11185	CCGCTCCGATGTACTCACGC	9244	CRLF1
HGLibA_11186	CTCGTGTGCCACGCCCGTGA	9244	CRLF1
HGLibA_11187	CCAACTTACGGCCAACATAG	9244	CRLF1
HGLibA_11197	ATGGATTTATTGCTCGAAAC	54675	CRLS1
HGLibA_11198	ATGTTGTCAATGACGAGAAT	54675	CRLS1
HGLibA_11199	GCCAATCAAAGATCAGCTTT	54675	CRLS1
HGLibA_11227	TGGCGACTTCGAACAATCCG	23373	CRTC1
HGLibA_11228	TTACCCGCGCGGCCCGCGTC	23373	CRTC1
HGLibA_11229	CCCAGCCGAGGCCAGTACTA	23373	CRTC1
HGLibA_11233	CTGACGCACTGCTCCGCAGC	64784	CRTC3
HGLibA_11234	AAAAAGGATATTTGTCGCCC	64784	CRTC3
HGLibA_11235	AACCCGCCATCACGGGCTGG	64784	CRTC3
HGLibA_11239	TCCCGTCTGTTTGTGATTCG	1407	CRY1
HGLibA_11240	AACTGAAGCACTTACTCGTT	1407	CRY1
HGLibA_11241	AGACGCAGCTATTAAGAAAC	1407	CRY1
HGLibA_11242	AGCCAGCCGACGTGTTCCCA	1408	CRY2
HGLibA_11243	CTACCATGTGTGGGTCCGCC	1408	CRY2
HGLibA_11244	ACTCCCGCCTGTTTGTAGTC	1408	CRY2
HGLibA_11248	GTGATGGGAATGGTGCGCTC	1410	CRYAB
HGLibA_11249	GTATTTCCTGTGGAACTCCC	1410	CRYAB
HGLibA_11250	ACAGGTGCTCTCCGAAGAAC	1410	CRYAB
HGLibA_11302	CAGAGGGAAAATGGTCCCCG	51380	CSAD
HGLibA_11303	TCTGGAGAGGCAGATTGGTA	51380	CSAD
HGLibA_11304	GTTTGGGGTTGTTGTGGATG	51380	CSAD
HGLibA_11308/HGLibA_15445	GAAGGAGTATCGGTCGGTCC	2074	ERCC6
HGLibA_11309/HGLibA_15446	TGCCTCCCAGCTCGTTGACG	2074	ERCC6
HGLibA_11310/HGLibA_15447	GGTCATGTACGACATCCCTA	2074	ERCC6
HGLibA_11335	GGCCAGGCGGGTCCGTACTC	1439	CSF2RB
HGLibA_11336	CGTCAGTGACGACAAAACTC	1439	CSF2RB
HGLibA_11337	CGTCCTGAGAGCCGAGAACC	1439	CSF2RB
HGLibA_11341	AGCGGATGCAGCGTATCTGC	1441	CSF3R
HGLibA_11342	TGCAGATACGCTGCATCCGC	1441	CSF3R
HGLibA_11343	CTGCGCCACAAGCCGCAGCG	1441	CSF3R
HGLibA_11362	GCATAGTTCGGATACCCGTG	64478	CSMD1
HGLibA_11363	CTCGCCCGTGATGATGATCC	64478	CSMD1
HGLibA_11364	CCCTCCTCTATAGTGAGTAC	64478	CSMD1
HGLibA_11365	TACCTCGTACGCAGATTCTC	114784	CSMD2
HGLibA_11366	GTGGACCATCAAACACCGAC	114784	CSMD2
HGLibA_11367	TGACTGCATAGTCGCTGATG	114784	CSMD2
HGLibA_11368	ACACCGTCAATAAAAAGACG	114788	CSMD3
HGLibA_11369	TTAGCGCATCTTCGCTTGCC	114788	CSMD3
HGLibA_11370	AACCTTGTCCTAAAGTTTGT	114788	CSMD3
HGLibA_11386	GCGCTCCCGCTCGGCGTCAT	1453	CSNK1D
HGLibA_11387	CCCATCGAAGTGTTGTGTAA	1453	CSNK1D
HGLibA_11388	AGAGGGGGACTACAACGTCA	1453	CSNK1D
HGLibA_11389	TGGGGATCCCGTCCATCAAG	1454	CSNK1E
HGLibA_11390	TGGAGTGGATATACTCGATG	1454	CSNK1E
HGLibA_11391	TGAGGGCGACTACAACGTGA	1454	CSNK1E
HGLibA_11482	AAGACTGATCGTCCTCTCGT	1477	CSTF1
HGLibA_11483	CTCAGTCAGTGGTCGATCTC	1477	CSTF1
HGLibA_11484	AATATCAACGGGACGAACAC	1477	CSTF1
HGLibA_11583	AAGCCCTCCGCATCATCGTC	1487	CTBP1
HGLibA_11584	TGCCGTCTGCAACGTGCCCG	1487	CTBP1
HGLibA_11585	TGCAGGGGCCCGTTCATGAT	1487	CTBP1
HGLibA_11592	ATGCACTACTGCTCCACGAC	80169	CTC1
HGLibA_11593	AACAGACCTATCGGCAGACT	80169	CTC1
HGLibA_11594	GGGATAGGCGTGACGGGGCC	80169	CTC1
HGLibA_11595	CGATCCAAATTTGAACGCCG	10664	CTCF
HGLibA_11596	TACACTGGCGTAATCGCACA	10664	CTCF
HGLibA_11597	ATGCCGAACCAATTCTCCAC	10664	CTCF
HGLibA_11607	CATCGACCTGGACGAGACCC	58190	CTDSP1
HGLibA_11608	ATGAAGTCCGCGTTGTTCAC	58190	CTDSP1
HGLibA_11609	CCGGTACCTTTGCCCCGCAG	58190	CTDSP1
HGLibA_11622	CGCAAGATCGGCGTGTGCAC	1490	CCN2
HGLibA_11623	CACCGTACCACCGAAGATGC	1490	CCN2
HGLibA_11624	GTTCAAGTGCCCTGACGGCG	1490	CCN2
HGLibA_11634	GTACCCACCGCCATACTACC	1493	CTLA4
HGLibA_11635	TTGCCTATGCCCAGGTAGTA	1493	CTLA4
HGLibA_11636	CCTTGTGCCGCTGAAATCCA	1493	CTLA4
HGLibA_11637	ATGTTTATAGGTTGCCAACT	1495	CTNNA1
HGLibA_11638	TACCTGTCTACGCAAGTCCC	1495	CTNNA1
HGLibA_11639	TGACTGTACCTGTTGTCTTT	1495	CTNNA1
HGLibA_11649	GAAACAGCTCGTTGTACCGC	1499	CTNNB1
HGLibA_11650	AGAACGCATGATAGCGTGTC	1499	CTNNB1
HGLibA_11651	AATGCAGTTCGCCTTCACTA	1499	CTNNB1
HGLibA_11655	CAAACTGGTACTCGAGAACG	56259	CTNNBL1
HGLibA_11656	ATAGGGGCACAAAACGTCCC	56259	CTNNBL1
HGLibA_11657	CCGGCCTGAGATGTGTACAG	56259	CTNNBL1
HGLibA_11661	AGTAGGCTGCCGCGTTAGAC	1501	CTNND2
HGLibA_11662	CGGTCATCCGATGATCCAAC	1501	CTNND2
HGLibA_11663	AGGTGTTTAAGCCGGGGCTC	1501	CTNND2
HGLibA_11670	ACTTTCGTACCGTGTTCATA	56474	CTPS2
HGLibA_11671	GCCCCAAATATGCGTTATTG	56474	CTPS2
HGLibA_11672	GAAGTCTTCGTCTTAAATGA	56474	CTPS2
HGLibA_11739	ATACTTCCCGCCGAATCCTT	2017	CTTN
HGLibA_11740	CACGTTTCAGACTACTCCAA	2017	CTTN
HGLibA_11741	ATGACGCGGGGGCCGATGAC	2017	CTTN
HGLibA_11763	TTTGTATCTGTCCCCCACAG	8029	CUBN
HGLibA_11764	GACCTACCTGCTGCAAGCCT	8029	CUBN
HGLibA_11765	AGATGACTCACCTTCCACTG	8029	CUBN
HGLibA_11772	CATCCTTACCTCTGACGGCA	8454	CUL1
HGLibA_11773	TACATTTGCCTTGCCGTCAG	8454	CUL1
HGLibA_11774	GAACTCCAGCTCCTCGTGCT	8454	CUL1
HGLibA_11781	CCATGTAAGTAAACGCTTAG	8451	CUL4A
HGLibA_11782	CCTCTAAGCGTTTACTTACA	8451	CUL4A
HGLibA_11783	AATTGCTTATATGCTGCCGA	8451	CUL4A
HGLibA_11784	ATTCAATGCTACCCTCCATT	8450	CUL4B
HGLibA_11785	CGGATGATGTCACAGTCATC	8450	CUL4B
HGLibA_11786	TTACTCACCACCGTCTTTAG	8450	CUL4B
HGLibA_11802	CTGTTCGATAAGCCGCTTTC	1523	CUX1
HGLibA_11803	AGGTGGATGTTGTGCGTAGC	1523	CUX1
HGLibA_11804	AGAACTCGATGCCACCGCAA	1523	CUX1
HGLibA_11820	CCGCCTTGGACTATGAAACC	10283	CWC27
HGLibA_11821	GTCCAAGGCGGAGATCCTAC	10283	CWC27
HGLibA_11822	GGCTCTCACCTTCCCATTCG	10283	CWC27
HGLibA_11835	CTGGCCCGTGCTCCGCAATG	1524	CX3CR1
HGLibA_11836	CTGTTATATTGGGGACATCG	1524	CX3CR1
HGLibA_11837	CTGCCAACTTAAACGCCTCC	1524	CX3CR1
HGLibA_11880	ACTTGACCAAGTGACGCTTC	3577	CXCR1
HGLibA_11881	TGTGAGCGCCGCAACAACAT	3577	CXCR1
HGLibA_11882	ACTGACCCAGAAGCGTCACT	3577	CXCR1
HGLibA_11886	CCAAGTGCTAAATGACGCCG	2833	CXCR3
HGLibA_11887	GAATCCCGGCGGGAAGACGA	2833	CXCR3
HGLibA_11888	AGCACTTACCTCAAGGACCA	2833	CXCR3
HGLibA_11889	TGTTGGCTGCCTTACTACAT	7852	CXCR4
HGLibA_11890	GGGCAATGGATTGGTCATCC	7852	CXCR4
HGLibA_11891	ACTTACACTGATCCCCTCCA	7852	CXCR4
HGLibA_11892	GTCACTGCGGAACTTCACGC	643	CXCR5
HGLibA_11893	GATCGGCAACGTCCTGGTGC	643	CXCR5
HGLibA_11894	CATGAACTACCCGCTAACGC	643	CXCR5
HGLibA_11898	GATTGCCCGCCTCAGAACGA	57007	ACKR3
HGLibA_11900	CCGTTTCCTTACCTCCGGGC	57007	ACKR3
HGLibA_11952	TACCAATATTCGCTTCTGCC	203413	CT83
HGLibA_11953	TTGCAGTCTACGACCTCTCT	203413	CT83
HGLibA_11954	CACACAGAATGCTGCTCGCT	203413	CT83
HGLibA_12036	CGCTCGATCTCCATCTCGCC	114757	CYGB
HGLibA_12037	CCACGTGACCGCTGCCTACA	114757	CYGB
HGLibA_12038	CCGGCTCTATGCCAACTGCG	114757	CYGB
HGLibA_12048	AACAAGAATTGTAATGACCC	1540	CYLD
HGLibA_12049	CACATCAATGATATCATCCC	1540	CYLD
HGLibA_12050	AATTTCTAGGATAACCCTAT	1540	CYLD
HGLibA_12078	ATCATCTGTTACCTCACCTT	1589	CYP21A2
HGLibA_12079	GAGGTAACAGATGATGCTGC	1589	CYP21A2
HGLibA_12080	CCCTTACAGGTAAGTGGCTC	1589	CYP21A2
HGLibA_12225	TCTGGGTACATAAGTCACGC	10800	CYSLTR1
HGLibA_12226	CCTTAGAATGCAGAAGTCCG	10800	CYSLTR1
HGLibA_12227	CCACGGACTTCTGCATTCTA	10800	CYSLTR1
HGLibA_12228	GGCTTCCTCAATAATGCTCC	57105	CYSLTR2
HGLibA_12229	GAAACCCGCAGCCCCGATTC	57105	CYSLTR2
HGLibA_12230	GGTGACATGCAGAAGCCGAA	57105	CYSLTR2
HGLibA_12240	CGACAATCTAACTTCCGTAG	9265	CYTH3
HGLibA_12241	AGACATTCGTCGAAGAAAAA	9265	CYTH3
HGLibA_12242	AAATTGTTACCTCTCCTCTA	9265	CYTH3
HGLibA_12255	GACACCTCCTCCGACGTCCG	257054	D2HGDH
HGLibA_12256	GGAAACGTGGCAACCAACGC	257054	D2HGDH
HGLibA_12257	ACGGGACTTCATCATGCCGC	257054	D2HGDH
HGLibA_12267	CCCGTGATGTGACAGACAAC	1601	DAB2
HGLibA_12268	CACACACGTAACCAAATGCC	1601	DAB2
HGLibA_12269	ATCATCAATGCCAATCAGCT	1601	DAB2
HGLibA_12270	ATAGTTACCGTGACCCGGAA	153090	DAB2IP
HGLibA_12271	TGTTGGGATGCACCGCTCGC	153090	DAB2IP
HGLibA_12272	CCACAGGTGACGACGTCATC	153090	DAB2IP
HGLibA_12276	CAGGCCCCCTAAGCGTTCTT	117154	DACH2
HGLibA_12277	CTAGAAGAGAATCATCGTCC	117154	DACH2
HGLibA_12278	CCTGTCGGAGTGATAAGTCC	117154	DACH2
HGLibA_12309	AATAAACTCACCCGTAATCT	1610	DAO
HGLibA_12310	GGACTGAGTGGTAGCGCTCA	1610	DAO
HGLibA_12311	GCGTAGACCTTTATGTCCAG	1610	DAO
HGLibA_12321	CCTCCCGCTCGATGTCCTCG	1612	DAPK1
HGLibA_12322	AGAAACTTACCGACAAACTC	1612	DAPK1
HGLibA_12323	TGTTCTCATAGACCTCGTGC	1612	DAPK1
HGLibA_12327	GTGCGATGCGCTTAGAGTGC	1613	DAPK3
HGLibA_12328	ACTTCCGCACGATCGCAAAC	1613	DAPK3
HGLibA_12329	AAGTCGATGAGCTTGATTCG	1613	DAPK3
HGLibA_12333	TGCCGTCACATCCATTTGAG	27071	DAPP1
HGLibA_12334	CCTGTCTCGCTTCCAATCAA	27071	DAPP1
HGLibA_12335	CTTCAGCAGCATGGCGTGTG	27071	DAPP1
HGLibA_12348	GAGCAGCGCATCCCCTACCG	1616	DAXX
HGLibA_12349	CGAAGCACATCCCCATAGTC	1616	DAXX
HGLibA_12350	GACCTCATCCAGCCGACTCA	1616	DAXX
HGLibA_12375	TTATAGGTGTGTTTAAGCAG	10926	DBF4
HGLibA_12376	TTTGATAATATACTATTTGA	10926	DBF4
HGLibA_12377	GTAAAAATTCTTCATATTGA	10926	DBF4
HGLibA_12402	AAATCTCATGACTATCGAAA	51163	DBR1
HGLibA_12403	AAATACCGAGGTGTAAGGAT	51163	DBR1
HGLibA_12404	CCAGTTCTCACGCTCTTCAT	51163	DBR1
HGLibA_12411	ATGTTGATTTCAACGTCCTC	79269	DCAF10
HGLibA_12412	ACAAGACTCTTAGTAACATC	79269	DCAF10
HGLibA_12413	ATGACACTACAATAGCACTA	79269	DCAF10
HGLibA_12468	GTAACCGTCCGCTTTGAGAG	285761	DCBLD1
HGLibA_12469	TATGCGAGCAGCGACCATCC	285761	DCBLD1
HGLibA_12470	ACCAGCTCTTCAGATCAATA	285761	DCBLD1
HGLibA_12471	TTGCTACTGCGAGGTTGTAG	131566	DCBLD2
HGLibA_12472	ACGGTAGTATTTCTGATATC	131566	DCBLD2
HGLibA_12473	TTGAGGTCATTGCTGTTCCG	131566	DCBLD2
HGLibA_12474	GACTTCCTCGCCTCGTAACC	1630	DCC
HGLibA_12475	AAATTCCAATGTCCCCCGGT	1630	DCC
HGLibA_12476	GCAGATCAGCCGACTCCAAC	1630	DCC
HGLibA_12489	CGTCCGTACAGCCCGTGTCT	8642	DCHS1
HGLibA_12490	TCGCCAATCAGTGTACCCGC	8642	DCHS1
HGLibA_12491	TGTGTGCACAACCCGGACCC	8642	DCHS1
HGLibA_12507	CCAGTACATGCCAGATCATA	9937	DCLRE1A
HGLibA_12508	CCTCCTACATTAGATGACTC	9937	DCLRE1A
HGLibA_12509	TTCAACCACGCCATACTGAA	9937	DCLRE1A
HGLibA_12510	TGGTGCCCATTGTAAGTCGG	64858	DCLRE1B
HGLibA_12511	CTGGTTCCAACGCAGCATGT	64858	DCLRE1B
HGLibA_12512	CCGTGGGCCTGTCTAGCACC	64858	DCLRE1B
HGLibA_12513	AATGGAACTGTCCTGTACAC	64421	DCLRE1C
HGLibA_12514	GACTTACCCGACTTGGAATT	64421	DCLRE1C
HGLibA_12515	ATCTGAAGTCTCCTGTGTAC	64421	DCLRE1C
HGLibA_12525	ATCCCTACGCGACCTTACTC	28960	DCPS
HGLibA_12526	CCTCCGCCTGATCCGAGAGA	28960	DCPS
HGLibA_12527	TGCAGATGTAAAGACGACCG	28960	DCPS
HGLibA_12540	TGCCCTACCGTACGGGTATT	1635	DCTD
HGLibA_12541	ATAGTCGTCCCGTTTCTTGC	1635	DCTD
HGLibA_12542	GCAGTGATGACGTGTTGCCT	1635	DCTD
HGLibA_12543	AAGCGCCCGGCCTCTGCGGG	1639	DCTN1
HGLibA_12544	CGTGATTCTGGATGAAGCAA	1639	DCTN1
HGLibA_12545	GCGGGGACTGAAGCCTAAGA	1639	DCTN1
HGLibA_12582	CTCCCGGCAGGTATAGGGCG	51181	DCXR
HGLibA_12583	GGCAGCTCACCTGCGACACC	51181	DCXR
HGLibA_12584	CAGCGGCGTTGTTCACCAGC	51181	DCXR
HGLibA_12587	GGGCCTAACCTGATCGCAAT	23576	DDAH1
HGLibA_12588	CAGTGAGTTTGTCGTAGCGG	23576	DDAH1
HGLibA_12589	CGTCTTGCTGCACCGAACCC	23576	DDAH1
HGLibA_12590	AGATCGTGGCGGACACGTTC	23564	DDAH2
HGLibA_12591	AGGAGACGAGAACGCGACGC	23564	DDAH2
HGLibA_12592	GGGGGGACCTCGCACTGTTG	23564	DDAH2
HGLibA_12593	GGGGCTTCGGCCCGTCAAAG	1642	DDB1
HGLibA_12594	CCTCACCGTGCTATTGATGC	1642	DDB1
HGLibA_12595	GAAAGGGGCCGTGTACTCTA	1642	DDB1
HGLibA_12596	CCGAGATTGTATTACGCCCC	1643	DDB2
HGLibA_12597	TGTGTCTGCTAGTAGCCGAA	1643	DDB2
HGLibA_12598	ATACAATCTCGGAGGTCTTC	1643	DDB2
HGLibA_12608	CCTCAAAGATGGCGATATCG	414301	DDI1
HGLibA_12609	CCGAGCGATGTAACATCATG	414301	DDI1
HGLibA_12610	CCTCATGATGTTACATCGCT	414301	DDI1
HGLibA_12614	CCGAGCTCTGATTGACCGAA	1649	DDIT3
HGLibA_12615	AGGAAATCGAGCGCCTGACC	1649	DDIT3
HGLibA_12616	CCAGCTGGACAGTGTCCCGA	1649	DDIT3
HGLibA_12617	GTTTGACCGCTCCACGAGCC	54541	DDIT4
HGLibA_12618	ACGACGAGAAGCGGTCCCAA	54541	DDIT4
HGLibA_12619	CGCACGGCTCGCTGTAGGCC	54541	DDIT4
HGLibA_12647	GGTCGGGTGGTCTACCATGC	1653	DDX1
HGLibA_12648	GATTCAGCCTGGATATCAGT	1653	DDX1
HGLibA_12649	GAAGTATCCTGTCATGACCA	1653	DDX1
HGLibA_12650	CGCCGCCGCAATGGGCAAAA	1662	DDX10
HGLibA_12651	CCTCATGCAGAACTATGAAA	1662	DDX10
HGLibA_12652	TTGCAAGGTAAAGATGTACT	1662	DDX10
HGLibA_12653	TCACCTTTAGTCGGTCCACC	1663	DDX11
HGLibA_12654	TGTCTGTCTTCTTCCTGCGA	1663	DDX11
HGLibA_12655	TGCTCCAGCCGCTCAGCCTC	1663	DDX11
HGLibA_12701	AACGTGGTGGAAACAGTCGC	1654	DDX3X
HGLibA_12702	CGGAGTGATTACGATGGCAT	1654	DDX3X
HGLibA_12703	GGATCTCGTAGTGATTCAAG	1654	DDX3X
HGLibA_12728	AGGTTTGGTGCACCTCGATT	1655	DDX5
HGLibA_12729	TAGGCCCATCGCCTCTCTCT	1655	DDX5
HGLibA_12730	GCCCTACTTCCTCCAAATCG	1655	DDX5
HGLibA_12758	TCTCTAGACCTGGTGATGAC	1656	DDX6
HGLibA_12759	AGTGCCATTATTGATTGTGT	1656	DDX6
HGLibA_12760	TAGGATGTGACCTCCACAAA	1656	DDX6
HGLibA_12773	CTCAGTGCGTGATAGCCAGC	1666	DECR1
HGLibA_12774	CGATTCAATGTGATTCAACC	1666	DECR1
HGLibA_12775	GGAATTCAACGACCTGAGAA	1666	DECR1
HGLibA_12925	TCTAGAAAAGAGTCTCATCG	7913	DEK
HGLibA_12926	GAGCCATTTACAATTGCACA	7913	DEK
HGLibA_12927	GTGTAGATTTCTAAGTTCAT	7913	DEK
HGLibA_12976	CGACAGCGATGTTTCCGTAA	55789	DEPDC1B
HGLibA_12977	CCCCTAGTGGAATGAGACCG	55789	DEPDC1B
HGLibA_12978	AAGCGTCACAGTATTGCAAT	55789	DEPDC1B
HGLibA_13021	TGTTCCCGACAACGCCGAGC	1677	DFFB
HGLibA_13022	CTCCGGTCCATGCAGTACAA	1677	DFFB
HGLibA_13023	CAGTGCATTTCACGAGCCAC	1677	DFFB
HGLibA_13024	GTATAACTCAATGACACCGT	1687	GSDME
HGLibA_13025	ATGAAGACTGGCTCTCTACG	1687	GSDME
HGLibA_13026	CATTGAGTTATACGTGAAAC	1687	GSDME
HGLibA_13033	CGCAGATCTTGAGCAATGCC	8694	DGAT1
HGLibA_13034	ATTCCAGGTTGAGAAGCGCC	8694	DGAT1
HGLibA_13035	GCCAGCTATAGGGATCCTTC	8694	DGAT1
HGLibA_13084	GGCGCCGATAGTAGCCGTGC	8525	DGKZ
HGLibA_13085	GTCCGGCCGCCTTGCGCCGT	8525	DGKZ
HGLibA_13086	GCGGCCGCACGATGGCCGAG	8525	DGKZ
HGLibA_13093	ATCGAGTTTAACCCTCGGAT	1717	DHCR7
HGLibA_13094	ATGCTCGGCTCTCGGACATC	1717	DHCR7
HGLibA_13095	TCAAACCACTTCCCGATCCG	1717	DHCR7
HGLibA_13102	CAGATACCTGAGCGGTGGCC	1719	DHFR
HGLibA_13103	CACATTACCTTCTACTGAAG	1719	DHFR
HGLibA_13104	CGTCGCTGTGTCCCAGAACA	1719	DHFR
HGLibA_13105	TAAGGCATCATCCAAACTTC	200895	DHFR2
HGLibA_13106	ACCCTCTACTGAAGAAGTTG	200895	DHFR2
HGLibA_13107	CGTCGCTGTGTCCCAAAACA	200895	DHFR2
HGLibA_13111	CATCTTATAAAGTCCGTCCA	1723	DHODH
HGLibA_13112	CGTGGACGGACTTTATAAGA	1723	DHODH
HGLibA_13113	CAGTGGTGGAACACAGGTTA	1723	DHODH
HGLibA_13114	CGCCTTCTAAGATGATCGCC	1725	DHPS
HGLibA_13115	GCTAAACTCGCCCAAGTATG	1725	DHPS
HGLibA_13116	TCCGGGAGAACGGGATCAAT	1725	DHPS
HGLibA_13204	CCTGAGTTGAGCCGGAAATT	79132	DHX58
HGLibA_13205	CCACGGCGCGGACGGTGTCA	79132	DHX58
HGLibA_13206	CCGCCCCTCACCATCGAACA	79132	DHX58
HGLibA_13207	GCCTGGCTCCGACCCGATTA	1659	DHX8
HGLibA_13208	GCCTTAATCGGGTCGGAGCC	1659	DHX8
HGLibA_13209	GGTATCAGTACCCGAACAGA	1659	DHX8
HGLibA_13216	TGTTGTTGAGAGACACACGA	1729	DIAPH1
HGLibA_13217	GTCTGCCATGATGTATATTC	1729	DIAPH1
HGLibA_13218	CCTTGGAGGTGTACAAGTAT	1729	DIAPH1
HGLibA_13225	TACCTTCATAATTTCTCGAT	23405	DICER1
HGLibA_13226	CCCCTATCGAGAAATTATGA	23405	DICER1
HGLibA_13227	GCAGTTAGTCCCAAAATGCG	23405	DICER1
HGLibA_13234	TATTAACAGCATTATCGATA	27292	DIMT1
HGLibA_13235	AAGACCAACTGATGTAGTGC	27292	DIMT1
HGLibA_13236	TACAGGACTCATGTTCAACA	27292	DIMT1
HGLibA_13255	AGCGCTTGCCGTCGATGTTG	148252	DRTAS1
HGLibA_13256	GGGTGCATTTGCCCTTGACG	148252	DRTAS1
HGLibA_13257	GGACATCCCCGTGATGCTCG	148252	DRTAS1
HGLibA_13258	CTGAGCAGAGTAACGATTAC	54769	DRTAS2
HGLibA_13259	CTGGTGGCTCCCCGTCGTGT	54769	DRTAS2
HGLibA_13260	CATTACCAGCCGACAGTCCT	54769	DRTAS2
HGLibA_13261	ACGATGGGTAACGCCAGCTT	9077	DRTAS3
HGLibA_13262	GATCAGAGATTACCGCGTCG	9077	DRTAS3
HGLibA_13263	GCATAAGTTCCCCATCGTGC	9077	DRTAS3
HGLibA_13264	AAACAGGCTTCTTGCTTCCG	116093	DRTC1
HGLibA_13265	GTAATTAGGTAAGGCTTAGT	116093	DRTC1
HGLibA_13266	GGTCTGAATTGAATACTGTG	116093	DRTC1
HGLibA_13270	CGATTCGAGTAGCAGCAAAA	22894	DIS3
HGLibA_13271	GCCTTGCTGTAGCTTACTTA	22894	DIS3
HGLibA_13272	CCCTTAAGTAAGCTACAGCA	22894	DIS3
HGLibA_13276	TCCATCCTACCGTCAGCGAG	129563	DIS3L2
HGLibA_13277	TCCTGCAAGCCACTCGCTGA	129563	DIS3L2
HGLibA_13278	GCTCGTAATAGAGCCTTAAA	129563	DIS3L2
HGLibA_13290	CGGCTGCACAATGCTATTGA	1736	DKC1
HGLibA_13291	TACGATCCTGAAAGAAGATT	1736	DKC1
HGLibA_13292	CTTCAATAGCATTGTGCAGC	1736	DKC1
HGLibA_13311	TCACAGGAACGTGCCGCCGC	10395	DLC1
HGLibA_13312	TTAGAACTCACCGTAGTCTT	10395	DLC1
HGLibA_13313	CTGTAATTGCTCAGCAACGA	10395	DLC1
HGLibA_13317	GTATAGACAGCGAGTTGCTA	9940	DLEC1
HGLibA_13318	GTATCGGTGTAGTAATCTTC	9940	DLEC1
HGLibA_13319	TTTCCGCAATAGCCCGTGCT	9940	DLEC1
HGLibA_13350	GATGTTCGAGCAATCCGACC	9787	DLGAP5
HGLibA_13351	TCGAGTCATTCTCAACGACG	9787	DLGAP5
HGLibA_13352	TACGAACGAAATAGACACTT	9787	DLGAP5
HGLibA_13359	GACGTACACCGACTGGTACT	28514	DLL1
HGLibA_13360	CACGCGGAAGAAGGTCCGGC	28514	DLL1
HGLibA_13361	CCCGCCGTCGGGCAGACTGA	28514	DLL1
HGLibA_13389	TACTCCTGCTCCGAGTACAC	55929	DMAP1
HGLibA_13390	AGAACATTGCTCCGTCCTTG	55929	DMAP1
HGLibA_13391	CCTTAGTCCAAGCATCATCG	55929	DMAP1
HGLibA_13392	TTACCGTAGTCTGTAGTCCT	1755	DMBT1
HGLibA_13393	TGCAGGTTCTCCGATTTCCT	1755	DMBT1
HGLibA_13394	ACCTTACCTTCTGCTACAGT	1755	DMBT1
HGLibA_13398	AGAGCTCTATGCAATGTCAA	11144	DMC1
HGLibA_13399	TTAGTCATACCTCTTCATCT	11144	DMC1
HGLibA_13400	CAATTCCATGTTTCTGTAAC	11144	DMC1
HGLibA_13404	AGGCCGACTCAACGAGTCAG	29958	DMGDH
HGLibA_13405	TGTGGGCTCGGAGTATAAAC	29958	DMGDH
HGLibA_13406	TGTTTATACTCCGAGCCCAC	29958	DMGDH
HGLibA_13443	GTAGTGTCCGTTCACCACAA	9988	DMTF1
HGLibA_13444	CATAAGGATGTTTCGTTCCC	9988	DMTF1
HGLibA_13445	AAAAGCAATGTCGTTCTAAA	9988	DMTF1
HGLibA_13446	CAGCACCTGATTGTCCATCT	2039	DMTN
HGLibA_13447	CCCCTCACCTCGCGGCTGCG	2039	DMTN
HGLibA_13448	GCTGGTCCGGGGGGTTCCAG	2039	DMTN
HGLibA_13476	TCATCTTCAAGCGATTTAAC	201625	DNAH12
HGLibA_13477	TCCTTTAGTACCTATTCAGC	201625	DNAH12
HGLibA_13478	CTTACAGTTTGAGGATAATC	201625	DNAH12
HGLibA_13509	CAGCTCGTTGAAGCACTGTG	3301	DNAJA1
HGLibA_13510	AGTTCCCATACCTGGATGAG	3301	DNAJA1
HGLibA_13511	GAGTGCTGTCCCAATTGCCG	3301	DNAJA1
HGLibA_13655	ACCGATTGAGTTCTCGAAGC	1774	DNASE1L1
HGLibA_13656	AGGTGATGGACACCTTAGTT	1774	DNASE1L1
HGLibA_13657	GTACACATACGTCTCCATGT	1774	DNASE1L1
HGLibA_13658	AAAGTGTCGGACCCCGCTTG	1775	DNASE1L2
HGLibA_13659	GGCTGGCTATGACCTCGCGC	1775	DNASE1L2
HGLibA_13660	TCCTAGGAAAGACGCGGTGT	1775	DNASE1L2
HGLibA_13673	GTCACCGTTGCCTGAGAGCG	92737	DNER
HGLibA_13674	GATCTCCGGCGCCAACTGCC	92737	DNER
HGLibA_13675	ACCCGCAGAGCTGTTAGAAC	92737	DNER
HGLibA_13688	GGGTGACGATTCCTGAACCG	1785	DNM2
HGLibA_13689	GGCTGTCACGCCCGCCAACA	1785	DNM2
HGLibA_13690	CAACTCCGACGCCCTCAAGC	1785	DNM2
HGLibA_13697	CTAGACGTCCATTCACTTCC	1786	DNMT1
HGLibA_13698	TTTCCAAACCTCGCACGCCC	1786	DNMT1
HGLibA_13699	ACGTAAAGAAGAATTATCCG	1786	DNMT1
HGLibA_13700	CCGCCCCACCTTCCGTGCCG	1788	DNMT3A
HGLibA_13701	TGGCGCTCCTCCTTGCCACG	1788	DNMT3A
HGLibA_13702	CCGCTCCGCAGCAGAGCTGC	1788	DNMT3A
HGLibA_13703	AGAGTCGCGAGCTTGATCTT	1789	DNMT3B
HGLibA_13704	ATCCGCACCCCGGAGATCAG	1789	DNMT3B
HGLibA_13705	GAAGACTCGATCCTCGTCAA	1789	DNMT3B
HGLibA_13715	GTCCCGTTACCGTGAATATC	1791	DNTT
HGLibA_13716	AGTTGTTCTCTGCTACGATG	1791	DNTT
HGLibA_13717	TCTTATGCATTCGATCAGCC	1791	DNTT
HGLibA_13757	CGACAGAGCATAAGTACCTC	81704	DOCK8
HGLibA_13758	GGTTCACGATTAGCCACTCA	81704	DOCK8
HGLibA_13759	TTGAACTGGACCCTCATGTC	81704	DOCK8
HGLibA_13796	TAGTGCGGCTCCGACGGAAA	29980	DONSON
HGLibA_13797	CCGTCGGAGCCGCACTACCT	29980	DONSON
HGLibA_13798	TTTCTATCAGCTCCAATACG	29980	DONSON
HGLibA_13835	ATGGCGGCGCTGGTCGTATC	1801	DPH1
HGLibA_13836	GTTCACGGAGGCCGAAGTGA	1801	DPH1
HGLibA_13837	TGATGGGTGACGTGACCTAC	1801	DPH1
HGLibA_13919	GACATCAAGCACACGACTCT	1806	DPYD
HGLibA_13920	GTACCCCAATCGAGCCAAAA	1806	DPYD
HGLibA_13921	GAGCTCTCCGAGAAGCAATG	1806	DPYD
HGLibA_13982	GGGAGACTGTGATCCGGTAG	29102	DROSHA
HGLibA_13983	CGTCCTATGACCAACAATGC	29102	DROSHA
HGLibA_13984	ATCCGAGTGTGAGTCTGATG	29102	DROSHA
HGLibA_13997	ATCGTAGATCTCCTCGCCCG	1826	DSCAM
HGLibA_13998	AGTGATGTACGCCTCCACCG	1826	DSCAM
HGLibA_13999	GGAGCCCTATACAGTCCGTG	1826	DSCAM
HGLibA_14003	AACTCCGGACCAGTTGAAGA	79075	DSCC1
HGLibA_14004	TGCTACAGTCTTGTGATTCG	79075	DSCC1
HGLibA_14005	GAACACTGTCTTAAATGTTA	79075	DSCC1
HGLibA_14060	ATGCCGTCTTTGACCTGGCC	51514	DTL
HGLibA_14061	TGCACTGATAACCAGTCAGA	51514	DTL
HGLibA_14062	TGCTAGTACATGTTCCATAT	51514	DTL
HGLibA_14087	GATTTCACCTCAAGTCGATC	151636	DTX3L
HGLibA_14088	GGAGGCGAATTAACTCTCCT	151636	DTX3L
HGLibA_14089	GCTCCTCTTTGACACGTTTC	151636	DTX3L
HGLibA_14096	CTCAACATTCGCATCCCGCC	53905	DUOX1
HGLibA_14097	CTATCACGTGCTTTCAGACC	53905	DUOX1
HGLibA_14098	CTGCGAGTCTCGGGGAAAAG	53905	DUOX1
HGLibA_14180	GCGGGCGCGTACCTCCTCCT	1846	DUSP4
HGLibA_14181	AGCGCACGTTGACCGAACCT	1846	DUSP4
HGLibA_14182	GCGCTGCTTAACGAACTCGA	1846	DUSP4
HGLibA_14186	GCTACACGAGCCGTCTAGAT	1848	DUSP6
HGLibA_14187	GATCGCCATTTCCGACGCGA	1848	DUSP6
HGLibA_14188	GACGACTCGTATAGCTCCTG	1848	DUSP6
HGLibA_14198	CCTGTACAGGTCGTAGCCCG	1854	DUT
HGLibA_14199	CCGCGGGCTACGACCTGTAC	1854	DUT
HGLibA_14200	TTTGCAGCCAAGCCTGACCG	1854	DUT
HGLibA_14222	CAGTGACCCAATAGAATACC	84332	DYDC2
HGLibA_14223	GGAAAAGAAGATCCACCTGC	84332	DYDC2
HGLibA_14224	TGTGTCCTCCTGCATGAATA	84332	DYDC2
HGLibA_14252	CCTCCCCACGATGCAATGCC	8655	DYNLL1
HGLibA_14253	CATTGCGGCTCATATCAAGA	8655	DYNLL1
HGLibA_14254	GGAGAAATACAACATAGAGA	8655	DYNLL1
HGLibA_14264	TAGGCTATAGAAAGCGCAAT	6993	DYNLT1
HGLibA_14265	CCATTACCGATGTATTTAAA	6993	DYNLT1
HGLibA_14266	TACTGCATCGTCAGTGCCTT	6993	DYNLT1
HGLibA_14270	TATGACTAGAATCGTCTCCC	1859	DYRK1A
HGLibA_14271	TGTAAAGGCATATGATCGTG	1859	DYRK1A
HGLibA_14272	TCAGCAACCTCTAACTAACC	1859	DYRK1A
HGLibA_14276	AGCGGCGGCCGAAGGTTTCC	8445	DYRK2
HGLibA_14277	GCCCAACAGTTCAATCATAC	8445	DYRK2
HGLibA_14278	CTCCAGCGGCCATGTTAACC	8445	DYRK2
HGLibA_14306	GCGTCGGCGGACGGCTTGAG	1869	E2F1
HGLibA_14307	CGTCATCATCTCCGCCGCGC	1869	E2F1
HGLibA_14308	CCGTCCGCCGACGCCCACTG	1869	E2F1
HGLibA_14324	GATAGCGAGCTAGAAACTTC	144455	E2F7
HGLibA_14325	ATTCCGACCCATTGAAAACA	144455	E2F7
HGLibA_14326	ATATATTTGTTGATCGATCA	144455	E2F7
HGLibA_14330	TTGCGACATGGAGGGCGCGA	1877	E4F1
HGLibA_14331	GCGGGTGACGGCCGCTCATA	1877	E4F1
HGLibA_14332	TACCAACAAGGTCAGATGCG	1877	E4F1
HGLibA_14348	CCGCATTCTTTAGGCAATTT	1879	EBF1
HGLibA_14349	ACGTGACATGCGGAGATTCC	1879	EBF1
HGLibA_14350	TCCAACCCTAGGGATAAGGA	1879	EBF1
HGLibA_14423	AATCTAGTACTATGCTTTAC	1894	ECT2
HGLibA_14424	GATTGAAACAAGAGTGATAT	1894	ECT2
HGLibA_14425	ATCACTCTTGTTTCAATCTG	1894	ECT2
HGLibA_14426	TGCCCCGACTAGAAACGAGC	345930	ECT2L
HGLibA_14427	GACGTTGCTTGTTAGTCCAG	345930	ECT2L
HGLibA_14428	TTTCTATGAGTAACCGATGA	345930	ECT2L
HGLibA_14465	TTTCTTCCCATAAATTCGCC	10085	EDIL3
HGLibA_14466	ACTCCTAATCCATGCCATAA	10085	EDIL3
HGLibA_14467	CCCCAACTGTTCTAGTGTTG	10085	EDIL3
HGLibA_14477	TCTGCGCTCTTAGTGTTGAC	1909	EDNRA
HGLibA_14478	TTTCCTTTAGCGTCGAGAAG	1909	EDNRA
HGLibA_14479	TGTCAACACTAAGAGCGCAG	1909	EDNRA
HGLibA_14483	CCCCAGTGTATGAAATCTCT	8411	EEA1
HGLibA_14484	TTGACGTCCACTGTGTTTAT	8411	EEA1
[truncated: 14,733 more rows]

## Sheet: 1B
Comparison	Time_Point	Condition
A558_6UM_0.5GY_v_DMSO_12D	12D	RT+A558
A558_6UM_0.5GY_v_DMSO_16D	16D	RT+A558
A558_6UM_0.5GY_v_DMSO_8D	8D	RT+A558
A558_6UM_1GY_v_DMSO_12D	12D	RT+A558
A558_6UM_1GY_v_DMSO_16D	16D	RT+A558
A558_6UM_1GY_v_DMSO_8D	8D	RT+A558
A558_6UM_v_DMSO_12D	12D	A558
A558_6UM_v_DMSO_16D	16D	A558
A558_6UM_v_DMSO_8D	8D	A558
DMSO_0.5GY_v_DMSO_12D	12D	RT
DMSO_0.5GY_v_DMSO_16D	16D	RT
DMSO_0.5GY_v_DMSO_8D	8D	RT
DMSO_12D_v_Lib	12D	control
DMSO_12D_v_T0	12D	control
DMSO_16D_v_Lib	16D	control
DMSO_16D_v_T0	16D	control
DMSO_1GY_v_DMSO_12D	12D	RT
DMSO_1GY_v_DMSO_16D	16D	RT
DMSO_1GY_v_DMSO_8D	8D	RT
DMSO_8D_v_Lib	8D	control
DMSO_8D_v_T0	8D	control
T0_v_Lib	T0_v_Lib	control

## Sheet: 1C
GENE	Comparison	num	neg.score	neg.p.value	neg.fdr	neg.rank	neg.goodsgrna	neg.lfc
TP53BP1	A558_6UM_0.5GY_v_DMSO_12D	6	1.1033e-11	1.7213e-06	0.002475	1	5	-0.86068
DCLRE1C	A558_6UM_0.5GY_v_DMSO_12D	6	3.7143e-09	1.7213e-06	0.002475	2	5	-0.71517
RIF1	A558_6UM_0.5GY_v_DMSO_12D	6	4.5793e-06	2.582e-05	0.012376	6	5	-0.87632
RAD54L	A558_6UM_0.5GY_v_DMSO_12D	6	2.5716e-05	0.0001773	0.05099	10	5	-0.52131
LIG4	A558_6UM_0.5GY_v_DMSO_12D	6	5.8313e-06	4.3033e-05	0.01768	7	3	-0.67286
SHLD2	A558_6UM_0.5GY_v_DMSO_12D	6	3.8679e-06	2.2377e-05	0.012376	5	4	-0.67799
RNF168	A558_6UM_0.5GY_v_DMSO_12D	6	2.044e-06	1.5492e-05	0.011139	4	3	-0.32973
SHLD1	A558_6UM_0.5GY_v_DMSO_12D	6	1.546e-06	1.2049e-05	0.011139	3	3	-0.46208
NHEJ1	A558_6UM_0.5GY_v_DMSO_12D	6	0.00063137	0.0032516	0.467574	20	4	-0.25778
SHLD3	A558_6UM_0.5GY_v_DMSO_12D	6	4.0347e-05	0.00027025	0.070657	11	2	-0.038974
XRCC4	A558_6UM_0.5GY_v_DMSO_12D	6	0.00044213	0.0024253	0.410309	17	3	-0.23662
RAD9A	A558_6UM_0.5GY_v_DMSO_12D	6	0.0012596	0.0057475	0.642409	25	4	-0.45627
MDC1	A558_6UM_0.5GY_v_DMSO_12D	6	2.2564e-05	0.0001532	0.048955	9	6	-0.33938
RPL36	A558_6UM_0.5GY_v_DMSO_12D	4	0.034271	0.084336	0.992646	267	3	-0.50443
TDP1	A558_6UM_0.5GY_v_DMSO_12D	6	0.00013965	0.00081762	0.195957	12	4	-0.3977
SETD3	A558_6UM_0.5GY_v_DMSO_12D	6	0.0010758	0.0050245	0.602104	24	3	-0.21635
MAD2L2	A558_6UM_0.5GY_v_DMSO_12D	6	0.0041728	0.017294	0.87259	54	3	-0.4174
SAFB	A558_6UM_0.5GY_v_DMSO_12D	6	0.0034986	0.014695	0.87259	44	3	-0.31393
ERCC6L2	A558_6UM_0.5GY_v_DMSO_12D	6	0.002131	0.0093106	0.743812	34	4	-0.26491
HUS1	A558_6UM_0.5GY_v_DMSO_12D	6	0.0020321	0.0088596	0.728006	33	4	-0.42352
TEN1	A558_6UM_0.5GY_v_DMSO_12D	6	1.3164e-05	7.4016e-05	0.026609	8	5	-0.6622
FOXM1	A558_6UM_0.5GY_v_DMSO_12D	6	0.00051501	0.0027421	0.438119	18	4	-0.4461
UBE2T	A558_6UM_0.5GY_v_DMSO_12D	6	0.0003733	0.0020535	0.393729	15	6	-0.27933
EXO1	A558_6UM_0.5GY_v_DMSO_12D	6	0.022805	0.070672	0.982971	195	4	-0.19013
CACNA1D	A558_6UM_0.5GY_v_DMSO_12D	6	0.012327	0.042566	0.955294	126	4	-0.2441
AJUBA	A558_6UM_0.5GY_v_DMSO_12D	6	0.00031339	0.0017643	0.362447	14	6	-0.23508
CASP3	A558_6UM_0.5GY_v_DMSO_12D	6	0.0031192	0.013146	0.859248	42	5	-0.29662
MCHR2	A558_6UM_0.5GY_v_DMSO_12D	6	0.013728	0.046419	0.973906	137	3	-0.18806
RAD51B	A558_6UM_0.5GY_v_DMSO_12D	6	0.00028611	0.0016404	0.362447	13	2	-0.08818
TINF2	A558_6UM_0.5GY_v_DMSO_12D	6	0.0023833	0.010323	0.781266	36	5	-0.2677
MCM7	A558_6UM_0.5GY_v_DMSO_12D	6	0.0029792	0.012567	0.859248	39	4	-0.36758
nonTarget-074	A558_6UM_0.5GY_v_DMSO_12D	1	0.0068436	0.0067011	0.642409	77	1	-0.49335
PARG	A558_6UM_0.5GY_v_DMSO_12D	6	0.011954	0.041558	0.955294	120	3	-0.28757
CDA	A558_6UM_0.5GY_v_DMSO_12D	6	0.026173	0.079237	0.982971	222	4	-0.17135
MLLT3	A558_6UM_0.5GY_v_DMSO_12D	6	0.0065283	0.025952	0.955294	73	5	-0.17431
HSPA1B	A558_6UM_0.5GY_v_DMSO_12D	6	0.0066161	0.02619	0.955294	75	2	-0.065053
TNFAIP1	A558_6UM_0.5GY_v_DMSO_12D	6	0.0036187	0.015146	0.87259	46	5	-0.21371
PIK3R1	A558_6UM_0.5GY_v_DMSO_12D	6	0.071754	0.1744	0.992646	477	3	-0.10268
ATP6V1A	A558_6UM_0.5GY_v_DMSO_12D	6	0.0090623	0.033633	0.955294	94	4	-0.50627
PRDM1	A558_6UM_0.5GY_v_DMSO_12D	6	0.0051887	0.021081	0.91737	63	3	-0.15022
RORA	A558_6UM_0.5GY_v_DMSO_12D	6	0.07685	0.18257	0.992646	502	3	-0.12195
DYRK1A	A558_6UM_0.5GY_v_DMSO_12D	6	0.0037819	0.015766	0.87259	48	4	-0.20267
ATM	A558_6UM_0.5GY_v_DMSO_12D	6	0.0030444	0.012815	0.859248	40	2	0.036863
RARG	A558_6UM_0.5GY_v_DMSO_12D	6	0.018503	0.059452	0.982971	166	3	-0.14612
RHOD	A558_6UM_0.5GY_v_DMSO_12D	6	0.0099793	0.036087	0.955294	103	4	-0.33306
SPEN	A558_6UM_0.5GY_v_DMSO_12D	6	0.0045818	0.018785	0.885652	59	3	-0.13814
FAT4	A558_6UM_0.5GY_v_DMSO_12D	6	0.030319	0.089586	0.992646	247	4	-0.18505
TFE3	A558_6UM_0.5GY_v_DMSO_12D	6	0.030242	0.089448	0.992646	245	4	-0.17297
C3orf70	A558_6UM_0.5GY_v_DMSO_12D	6	0.18641	0.34981	0.992646	966	2	-0.079311
PYCR3	A558_6UM_0.5GY_v_DMSO_12D	6	0.0062479	0.024971	0.955294	71	4	-0.2229
UIMC1	A558_6UM_0.5GY_v_DMSO_12D	6	0.016914	0.055225	0.982971	158	4	-0.22754
PCNA	A558_6UM_0.5GY_v_DMSO_12D	6	0.0045627	0.018706	0.885652	58	5	-0.50454
STAG2	A558_6UM_0.5GY_v_DMSO_12D	6	0.15915	0.30962	0.992646	860	3	-0.14846
RAD17	A558_6UM_0.5GY_v_DMSO_12D	6	0.010291	0.037013	0.955294	106	3	-0.16405
SRGAP3	A558_6UM_0.5GY_v_DMSO_12D	6	0.015471	0.051231	0.973906	149	4	-0.27307
SPRED2	A558_6UM_0.5GY_v_DMSO_12D	6	0.053164	0.14409	0.992646	392	3	-0.19866
PLXNB1	A558_6UM_0.5GY_v_DMSO_12D	6	0.0014984	0.0066494	0.642409	29	3	-0.27358
RAG1	A558_6UM_0.5GY_v_DMSO_12D	6	0.0087468	0.032765	0.955294	91	3	-0.26977
H4C5	A558_6UM_0.5GY_v_DMSO_12D	6	0.016206	0.053318	0.98086	154	2	-0.082513
PRDM16	A558_6UM_0.5GY_v_DMSO_12D	6	0.033992	0.098829	0.992646	266	4	-0.13031
HHAT	A558_6UM_0.5GY_v_DMSO_12D	6	0.024981	0.076215	0.982971	210	4	-0.18857
ABCC6	A558_6UM_0.5GY_v_DMSO_12D	6	0.018518	0.059473	0.982971	167	4	-0.17445
AZGP1	A558_6UM_0.5GY_v_DMSO_12D	6	0.012431	0.042869	0.955294	127	4	-0.44245
UBA52	A558_6UM_0.5GY_v_DMSO_12D	6	0.10612	0.22853	0.992646	633	3	-0.19521
MYH9	A558_6UM_0.5GY_v_DMSO_12D	6	0.14037	0.28105	0.992646	788	2	-0.12843
MPLKIP	A558_6UM_0.5GY_v_DMSO_12D	6	0.00043041	0.0023634	0.410309	16	3	-0.18112
PRKCD	A558_6UM_0.5GY_v_DMSO_12D	6	0.0089936	0.033454	0.955294	93	4	-0.21851
IL1R1	A558_6UM_0.5GY_v_DMSO_12D	6	0.0042984	0.017769	0.881103	55	4	-0.25784
FBH1	A558_6UM_0.5GY_v_DMSO_12D	6	0.013202	0.04499	0.958453	135	4	-0.19605
RFWD3	A558_6UM_0.5GY_v_DMSO_12D	6	0.0076855	0.029832	0.955294	85	3	-0.18735
IL6ST	A558_6UM_0.5GY_v_DMSO_12D	6	0.074202	0.1783	0.992646	492	3	-0.17079
TNKS1BP1	A558_6UM_0.5GY_v_DMSO_12D	6	0.04693	0.12981	0.992646	351	2	-0.059046
SDHAF2	A558_6UM_0.5GY_v_DMSO_12D	6	0.050754	0.13888	0.992646	375	4	-0.22297
RAD1	A558_6UM_0.5GY_v_DMSO_12D	6	0.36715	0.52133	0.992646	1468	2	-0.068982
RPL35	A558_6UM_0.5GY_v_DMSO_12D	4	0.0043998	0.015869	0.87259	56	3	-0.67873
GUCA1A	A558_6UM_0.5GY_v_DMSO_12D	6	0.099807	0.21865	0.992646	599	3	-0.096957
CSNK1D	A558_6UM_0.5GY_v_DMSO_12D	6	0.14332	0.28546	0.992646	801	3	-0.10645
STIL	A558_6UM_0.5GY_v_DMSO_12D	6	0.049158	0.13505	0.992646	364	4	-0.10178
CTNND2	A558_6UM_0.5GY_v_DMSO_12D	6	0.026086	0.07901	0.982971	220	4	-0.22565
UBB	A558_6UM_0.5GY_v_DMSO_12D	6	0.22574	0.39842	0.992646	1098	2	-0.098489
RARB	A558_6UM_0.5GY_v_DMSO_12D	6	0.042749	0.12007	0.992646	323	3	-0.23614
RAB11A	A558_6UM_0.5GY_v_DMSO_12D	6	0.023748	0.073092	0.982971	202	3	-0.13883
RNF8	A558_6UM_0.5GY_v_DMSO_12D	6	0.0009911	0.0046734	0.584374	23	2	-0.012162
KDM5A	A558_6UM_0.5GY_v_DMSO_12D	6	0.0073667	0.028896	0.955294	83	3	-0.10919
ST20	A558_6UM_0.5GY_v_DMSO_12D	6	0.07708	0.18287	0.992646	504	3	-0.34235
BANP	A558_6UM_0.5GY_v_DMSO_12D	6	0.17242	0.32932	0.992646	917	2	-0.12797
NR4A2	A558_6UM_0.5GY_v_DMSO_12D	6	0.041364	0.11674	0.992646	312	3	-0.20723
CNBD1	A558_6UM_0.5GY_v_DMSO_12D	6	0.027915	0.083823	0.992646	235	4	-0.1902
H2AX	A558_6UM_0.5GY_v_DMSO_12D	6	0.0040031	0.016661	0.87259	51	3	-0.27226
TERF1	A558_6UM_0.5GY_v_DMSO_12D	6	0.014763	0.049276	0.973906	143	3	-0.16398
MRPS35	A558_6UM_0.5GY_v_DMSO_12D	6	0.025779	0.078273	0.982971	215	4	-0.33954
REV3L	A558_6UM_0.5GY_v_DMSO_12D	6	0.0016281	0.0071555	0.663845	30	4	-0.5759
PRR5	A558_6UM_0.5GY_v_DMSO_12D	6	0.0037239	0.015586	0.87259	47	5	-0.35366
NFKBIE	A558_6UM_0.5GY_v_DMSO_12D	6	0.08386	0.19378	0.992646	529	3	-0.21243
EXD2	A558_6UM_0.5GY_v_DMSO_12D	6	0.0099189	0.035953	0.955294	102	4	-0.36791
H2BC15	A558_6UM_0.5GY_v_DMSO_12D	6	0.19424	0.36104	0.992646	1000	3	-0.1273
LZTS1	A558_6UM_0.5GY_v_DMSO_12D	6	0.0053601	0.02169	0.91737	66	5	-0.2434
RABEP1	A558_6UM_0.5GY_v_DMSO_12D	6	0.013186	0.044921	0.958453	134	4	-0.18486
C10orf99	A558_6UM_0.5GY_v_DMSO_12D	6	0.026421	0.079884	0.982971	224	3	-0.1101
RAD50	A558_6UM_0.5GY_v_DMSO_12D	6	0.035217	0.10174	0.992646	273	3	-0.081738
PPCDC	A558_6UM_0.5GY_v_DMSO_12D	6	0.030682	0.090439	0.992646	249	4	-0.25061
MAPKAPK2	A558_6UM_0.5GY_v_DMSO_12D	6	0.16574	0.31941	0.992646	886	3	-0.14913
PRKDC	A558_6UM_0.5GY_v_DMSO_12D	6	0.021853	0.068214	0.982971	189	2	-0.15098
BRIP1	A558_6UM_0.5GY_v_DMSO_12D	6	0.12403	0.25605	0.992646	706	3	-0.1436
GLRX	A558_6UM_0.5GY_v_DMSO_12D	6	0.104	0.22518	0.992646	621	3	-0.10336
SEC14L2	A558_6UM_0.5GY_v_DMSO_12D	6	0.015853	0.052288	0.973906	151	2	-0.11257
MLF2	A558_6UM_0.5GY_v_DMSO_12D	6	0.0045222	0.018578	0.885652	57	4	-0.2237
CDK1	A558_6UM_0.5GY_v_DMSO_12D	6	0.047484	0.13116	0.992646	357	4	-0.32973
MAGI1	A558_6UM_0.5GY_v_DMSO_12D	6	0.17274	0.32972	0.992646	918	2	-0.093413
nonTarget-058	A558_6UM_0.5GY_v_DMSO_12D	1	0.0086367	0.0083656	0.728006	89	1	-0.43862
GRIA3	A558_6UM_0.5GY_v_DMSO_12D	6	0.044214	0.1235	0.992646	330	4	-0.21165
TIPRL	A558_6UM_0.5GY_v_DMSO_12D	6	0.018714	0.06	0.982971	171	4	-0.19508
BID	A558_6UM_0.5GY_v_DMSO_12D	6	0.011243	0.039595	0.955294	114	4	-0.15935
MCM9	A558_6UM_0.5GY_v_DMSO_12D	6	0.01123	0.039568	0.955294	113	4	-0.18405
nonTarget-016	A558_6UM_0.5GY_v_DMSO_12D	1	0.069123	0.06926	0.982971	463	1	-0.44088
MCM2	A558_6UM_0.5GY_v_DMSO_12D	6	0.11477	0.24196	0.992646	671	2	0.047919
PLK3	A558_6UM_0.5GY_v_DMSO_12D	6	0.0041361	0.017139	0.87259	52	3	-0.11878
PLK1	A558_6UM_0.5GY_v_DMSO_12D	6	0.017009	0.05549	0.982971	159	3	-0.23453
CCNB1IP1	A558_6UM_0.5GY_v_DMSO_12D	6	0.11092	0.23595	0.992646	655	2	-0.077586
ESRRA	A558_6UM_0.5GY_v_DMSO_12D	6	0.0013787	0.0061916	0.642409	26	4	-0.37475
SSX2	A558_6UM_0.5GY_v_DMSO_12D	6	0.041452	0.11695	0.992646	313	3	-0.19612
E2F7	A558_6UM_0.5GY_v_DMSO_12D	6	0.42635	0.57335	0.992646	1637	2	-0.10265
CIDEA	A558_6UM_0.5GY_v_DMSO_12D	6	0.0056908	0.022954	0.955294	67	5	-0.22244
CYLD	A558_6UM_0.5GY_v_DMSO_12D	6	0.026086	0.07901	0.982971	219	4	-0.20001
SCUBE2	A558_6UM_0.5GY_v_DMSO_12D	6	0.006932	0.027322	0.955294	78	2	-0.070624
RECQL5	A558_6UM_0.5GY_v_DMSO_12D	6	0.11524	0.24277	0.992646	673	3	-0.14526
PFAS	A558_6UM_0.5GY_v_DMSO_12D	6	0.09219	0.20687	0.992646	563	3	-0.28787
DBF4	A558_6UM_0.5GY_v_DMSO_12D	5	0.16133	0.29521	0.992646	867	2	-0.19548
SMYD2	A558_6UM_0.5GY_v_DMSO_12D	6	0.091845	0.20634	0.992646	561	2	-0.085438
RTEL1	A558_6UM_0.5GY_v_DMSO_12D	6	0.023295	0.071963	0.982971	199	3	-0.22085
FASN	A558_6UM_0.5GY_v_DMSO_12D	6	0.054553	0.14635	0.992646	399	3	-0.23576
SYK	A558_6UM_0.5GY_v_DMSO_12D	6	0.012199	0.04227	0.955294	123	3	-0.2364
RASSF5	A558_6UM_0.5GY_v_DMSO_12D	6	0.02274	0.070496	0.982971	194	3	-0.16126
CEP89	A558_6UM_0.5GY_v_DMSO_12D	6	0.025946	0.078697	0.982971	217	3	-0.16026
SMARCA5	A558_6UM_0.5GY_v_DMSO_12D	6	0.011719	0.040914	0.955294	118	3	-0.23046
XRCC6	A558_6UM_0.5GY_v_DMSO_12D	6	0.040019	0.11349	0.992646	305	4	-0.45168
nonTarget-093	A558_6UM_0.5GY_v_DMSO_12D	1	0.064342	0.064503	0.982971	442	1	-0.40345
H1-2	A558_6UM_0.5GY_v_DMSO_12D	6	0.031799	0.093139	0.992646	253	3	-0.25244
RINT1	A558_6UM_0.5GY_v_DMSO_12D	6	0.13836	0.27796	0.992646	774	3	-0.12963
FST	A558_6UM_0.5GY_v_DMSO_12D	6	0.059822	0.1551	0.992646	422	3	-0.1646
SPSB2	A558_6UM_0.5GY_v_DMSO_12D	6	0.056537	0.1497	0.992646	411	3	-0.22065
ALLC	A558_6UM_0.5GY_v_DMSO_12D	6	0.13237	0.26913	0.992646	745	3	-0.14003
HERC2	A558_6UM_0.5GY_v_DMSO_12D	6	0.037937	0.10834	0.992646	295	2	0.013455
INSR	A558_6UM_0.5GY_v_DMSO_12D	6	0.04089	0.11564	0.992646	310	4	-0.24107
ANAPC10	A558_6UM_0.5GY_v_DMSO_12D	6	0.01172	0.040917	0.955294	119	4	-0.26212
PTP4A1	A558_6UM_0.5GY_v_DMSO_12D	6	0.00076978	0.0037852	0.518388	21	4	-0.25213
MUC16	A558_6UM_0.5GY_v_DMSO_12D	6	0.019599	0.06233	0.982971	177	3	-0.1412
DPH1	A558_6UM_0.5GY_v_DMSO_12D	6	0.023366	0.072094	0.982971	200	4	-0.1801
DYNLL1	A558_6UM_0.5GY_v_DMSO_12D	6	0.027122	0.081809	0.982971	230	2	-0.087436
PTOV1	A558_6UM_0.5GY_v_DMSO_12D	6	0.045308	0.12602	0.992646	338	3	-0.20096
nonTarget-039	A558_6UM_0.5GY_v_DMSO_12D	1	0.051312	0.051658	0.973906	379	1	-0.68362
ABCB11	A558_6UM_0.5GY_v_DMSO_12D	6	0.039695	0.11267	0.992646	303	4	-0.14693
SPTAN1	A558_6UM_0.5GY_v_DMSO_12D	6	0.052772	0.14351	0.992646	389	3	-0.13668
SNRPA	A558_6UM_0.5GY_v_DMSO_12D	6	0.40491	0.55424	0.992646	1574	2	0.014021
CIB1	A558_6UM_0.5GY_v_DMSO_12D	6	0.11541	0.24303	0.992646	674	2	-0.072047
ALPK2	A558_6UM_0.5GY_v_DMSO_12D	6	0.058155	0.15226	0.992646	418	3	-0.13303
ERCC5	A558_6UM_0.5GY_v_DMSO_12D	6	0.035852	0.10328	0.992646	277	3	-0.048147
ETNPPL	A558_6UM_0.5GY_v_DMSO_12D	5	0.046894	0.1148	0.992646	350	3	-0.20113
ACTL6B	A558_6UM_0.5GY_v_DMSO_12D	6	0.0049777	0.020262	0.91737	61	3	-0.13515
PTPRS	A558_6UM_0.5GY_v_DMSO_12D	6	0.077923	0.18424	0.992646	508	3	-0.15951
NFATC1	A558_6UM_0.5GY_v_DMSO_12D	6	0.1298	0.26517	0.992646	728	3	-0.13294
L3MBTL1	A558_6UM_0.5GY_v_DMSO_12D	6	0.046788	0.12952	0.992646	348	3	-0.16864
ANKRD30A	A558_6UM_0.5GY_v_DMSO_12D	6	0.43183	0.57845	0.992696	1646	2	-0.12554
RND1	A558_6UM_0.5GY_v_DMSO_12D	6	0.24099	0.41132	0.992646	1131	1	-0.023729
INTS7	A558_6UM_0.5GY_v_DMSO_12D	6	0.037043	0.10619	0.992646	287	3	-0.18453
MAT2B	A558_6UM_0.5GY_v_DMSO_12D	6	0.093685	0.20909	0.992646	567	3	-0.081904
DDB2	A558_6UM_0.5GY_v_DMSO_12D	6	0.0030559	0.01287	0.859248	41	2	0.046661
PSMB5	A558_6UM_0.5GY_v_DMSO_12D	6	0.065134	0.16376	0.992646	445	2	-0.17543
EZR	A558_6UM_0.5GY_v_DMSO_12D	6	0.0065763	0.026083	0.955294	74	5	-0.19736
MAML2	A558_6UM_0.5GY_v_DMSO_12D	6	0.049823	0.13661	0.992646	368	2	-0.032967
PLXNB2	A558_6UM_0.5GY_v_DMSO_12D	6	0.14	0.2806	0.992646	784	3	-0.34338
RPP21	A558_6UM_0.5GY_v_DMSO_12D	6	0.034585	0.10026	0.992646	270	4	-0.23822
DIAPH1	A558_6UM_0.5GY_v_DMSO_12D	6	0.52678	0.66637	0.997653	1896	1	-0.042001
CTPS2	A558_6UM_0.5GY_v_DMSO_12D	6	0.030168	0.089321	0.992646	243	4	-0.16184
SOD2	A558_6UM_0.5GY_v_DMSO_12D	6	0.23251	0.40409	0.992646	1117	2	-0.19416
POR	A558_6UM_0.5GY_v_DMSO_12D	6	0.0063511	0.025336	0.955294	72	4	-0.2241
PDIA6	A558_6UM_0.5GY_v_DMSO_12D	6	0.087503	0.19938	0.992646	543	3	-0.10685
SMAD6	A558_6UM_0.5GY_v_DMSO_12D	6	0.11185	0.23731	0.992646	657	3	-0.15689
KCTD13	A558_6UM_0.5GY_v_DMSO_12D	6	0.03643	0.10473	0.992646	282	3	-0.16623
H4C2	A558_6UM_0.5GY_v_DMSO_12D	6	0.13634	0.275	0.992646	763	3	-0.1683
PHLPP1	A558_6UM_0.5GY_v_DMSO_12D	6	0.038704	0.11031	0.992646	299	4	-0.13866
TYSND1	A558_6UM_0.5GY_v_DMSO_12D	6	0.022429	0.069618	0.982971	192	2	-0.16586
FANCL	A558_6UM_0.5GY_v_DMSO_12D	6	0.020544	0.064837	0.982971	181	2	-0.05531
GMPS	A558_6UM_0.5GY_v_DMSO_12D	6	0.35134	0.50726	0.992646	1431	2	-0.079642
CRADD	A558_6UM_0.5GY_v_DMSO_12D	6	0.07349	0.17717	0.992646	490	1	-0.023386
SCUBE3	A558_6UM_0.5GY_v_DMSO_12D	6	0.019424	0.061855	0.982971	175	3	-0.15812
MNX1	A558_6UM_0.5GY_v_DMSO_12D	6	0.0073291	0.028768	0.955294	82	2	-0.030876
WDHD1	A558_6UM_0.5GY_v_DMSO_12D	6	0.0096044	0.035082	0.955294	98	2	-0.018623
UACA	A558_6UM_0.5GY_v_DMSO_12D	6	0.054983	0.14707	0.992646	402	3	-0.12785
RHNO1	A558_6UM_0.5GY_v_DMSO_12D	6	0.087809	0.19984	0.992646	544	3	-0.18039
RFC3	A558_6UM_0.5GY_v_DMSO_12D	6	0.0099096	0.035936	0.955294	101	4	-0.32927
DNA2	A558_6UM_0.5GY_v_DMSO_12D	6	0.29573	0.45868	0.992646	1263	2	-0.12151
CCR6	A558_6UM_0.5GY_v_DMSO_12D	6	0.26489	0.43195	0.992646	1188	2	-0.031953
BHLHE40	A558_6UM_0.5GY_v_DMSO_12D	3	0.13829	0.224	0.992646	773	2	-0.26763
SETD2	A558_6UM_0.5GY_v_DMSO_12D	6	0.11349	0.23991	0.992646	664	3	-0.0959
GPHN	A558_6UM_0.5GY_v_DMSO_12D	6	0.16983	0.32565	0.992646	909	2	-0.090777
PSMB10	A558_6UM_0.5GY_v_DMSO_12D	6	0.023431	0.07229	0.982971	201	3	-0.24551
HNF1A	A558_6UM_0.5GY_v_DMSO_12D	6	0.015088	0.050126	0.973906	146	3	-0.34906
DSCC1	A558_6UM_0.5GY_v_DMSO_12D	6	0.02572	0.078101	0.982971	214	1	-0.067863
ABCB7	A558_6UM_0.5GY_v_DMSO_12D	6	0.066975	0.16672	0.992646	454	2	-0.086485
BABAM2	A558_6UM_0.5GY_v_DMSO_12D	6	0.0020051	0.0087563	0.728006	32	2	0.076296
FAN1	A558_6UM_0.5GY_v_DMSO_12D	6	0.015214	0.050508	0.973906	147	4	-0.2902
TRIM23	A558_6UM_0.5GY_v_DMSO_12D	6	0.014412	0.048467	0.973906	141	3	-0.15064
SDHC	A558_6UM_0.5GY_v_DMSO_12D	6	0.099695	0.21847	0.992646	597	2	-0.081997
GLYAT	A558_6UM_0.5GY_v_DMSO_12D	6	0.021204	0.066537	0.982971	185	4	-0.23594
XIAP	A558_6UM_0.5GY_v_DMSO_12D	6	0.020373	0.064399	0.982971	180	4	-0.24038
LRIG1	A558_6UM_0.5GY_v_DMSO_12D	6	0.04576	0.12717	0.992646	342	3	-0.092053
BARD1	A558_6UM_0.5GY_v_DMSO_12D	6	0.043825	0.12262	0.992646	328	3	-0.17899
RB1	A558_6UM_0.5GY_v_DMSO_12D	6	0.027072	0.081657	0.982971	229	4	-0.20006
TMX1	A558_6UM_0.5GY_v_DMSO_12D	6	0.010317	0.037075	0.955294	107	3	-0.19434
FH	A558_6UM_0.5GY_v_DMSO_12D	6	0.0057969	0.023387	0.955294	68	4	-0.29319
MUS81	A558_6UM_0.5GY_v_DMSO_12D	6	0.048996	0.13472	0.992646	363	2	-0.051483
ORC5	A558_6UM_0.5GY_v_DMSO_12D	6	0.19213	0.35817	0.992646	990	2	-0.055431
NTRK3	A558_6UM_0.5GY_v_DMSO_12D	6	0.082205	0.19112	0.992646	526	1	-0.077848
TP53I3	A558_6UM_0.5GY_v_DMSO_12D	6	0.022205	0.069088	0.982971	191	3	-0.21117
CCR9	A558_6UM_0.5GY_v_DMSO_12D	6	0.052012	0.14179	0.992646	384	2	-0.098953
SUSD6	A558_6UM_0.5GY_v_DMSO_12D	6	0.028433	0.085103	0.992646	237	3	-0.06092
GINS2	A558_6UM_0.5GY_v_DMSO_12D	6	0.13535	0.27345	0.992646	760	2	-0.1268
SPTBN1	A558_6UM_0.5GY_v_DMSO_12D	6	0.11803	0.24718	0.992646	683	3	-0.11936
REPIN1	A558_6UM_0.5GY_v_DMSO_12D	6	0.23154	0.40329	0.992646	1115	2	-0.062289
SPR	A558_6UM_0.5GY_v_DMSO_12D	6	0.047429	0.13103	0.992646	356	4	-0.24692
CD79A	A558_6UM_0.5GY_v_DMSO_12D	6	0.15713	0.30651	0.992646	852	3	-0.12768
RPL31	A558_6UM_0.5GY_v_DMSO_12D	9	0.049186	0.15173	0.992646	365	4	-0.17829
ATIC	A558_6UM_0.5GY_v_DMSO_12D	6	0.094127	0.20977	0.992646	570	3	-0.14354
BLCAP	A558_6UM_0.5GY_v_DMSO_12D	6	0.0038723	0.016113	0.87259	49	5	-0.27569
DDX3X	A558_6UM_0.5GY_v_DMSO_12D	6	0.0049747	0.020244	0.91737	60	5	-0.26338
PSMD13	A558_6UM_0.5GY_v_DMSO_12D	6	0.012931	0.044229	0.958453	131	4	-0.22184
BANK1	A558_6UM_0.5GY_v_DMSO_12D	6	0.1556	0.30425	0.992646	849	3	-0.10559
ASCC3	A558_6UM_0.5GY_v_DMSO_12D	6	0.063122	0.16046	0.992646	438	2	-0.13704
ALAS1	A558_6UM_0.5GY_v_DMSO_12D	6	0.03446	0.099941	0.992646	269	2	-0.024876
NR5A2	A558_6UM_0.5GY_v_DMSO_12D	6	0.096348	0.21333	0.992646	584	3	-0.06638
HLA-B	A558_6UM_0.5GY_v_DMSO_12D	6	0.15421	0.30224	0.992646	843	3	-0.083652
EXOG	A558_6UM_0.5GY_v_DMSO_12D	6	0.12348	0.25522	0.992646	703	2	-0.027506
ZDHHC17	A558_6UM_0.5GY_v_DMSO_12D	6	0.002204	0.0096411	0.749398	35	5	-0.21226
PLEKHA4	A558_6UM_0.5GY_v_DMSO_12D	6	0.28925	0.4531	0.992646	1247	1	-0.10634
RRM2B	A558_6UM_0.5GY_v_DMSO_12D	6	0.02458	0.075151	0.982971	206	3	-0.205
CREB1	A558_6UM_0.5GY_v_DMSO_12D	6	0.035595	0.1027	0.992646	275	3	-0.17876
RECQL	A558_6UM_0.5GY_v_DMSO_12D	6	0.10441	0.22582	0.992646	626	3	-0.12122
UBE4A	A558_6UM_0.5GY_v_DMSO_12D	6	0.031899	0.09339	0.992646	254	2	-0.058608
PHGDH	A558_6UM_0.5GY_v_DMSO_12D	6	0.0052493	0.021263	0.91737	64	5	-0.23438
RAD51AP1	A558_6UM_0.5GY_v_DMSO_12D	6	0.10676	0.22958	0.992646	638	3	-0.14978
NEDD1	A558_6UM_0.5GY_v_DMSO_12D	6	0.02615	0.079175	0.982971	221	2	-0.099569
NFS1	A558_6UM_0.5GY_v_DMSO_12D	6	0.11379	0.24042	0.992646	666	2	-0.16838
UBA2	A558_6UM_0.5GY_v_DMSO_12D	6	0.4301	0.5769	0.992696	1644	2	-0.10702
SOX1	A558_6UM_0.5GY_v_DMSO_12D	6	0.022491	0.06977	0.982971	193	3	-0.26575
nonTarget-032	A558_6UM_0.5GY_v_DMSO_12D	1	0.40293	0.40237	0.992646	1568	0	-0.048121
RRM1	A558_6UM_0.5GY_v_DMSO_12D	6	0.1816	0.34269	0.992646	951	3	-0.1107
KMT5B	A558_6UM_0.5GY_v_DMSO_12D	6	0.010139	0.036514	0.955294	104	4	-0.30334
SNW1	A558_6UM_0.5GY_v_DMSO_12D	6	0.011494	0.040222	0.955294	115	4	-0.24377
EYA4	A558_6UM_0.5GY_v_DMSO_12D	6	0.019633	0.062406	0.982971	178	4	-0.1684
MGMT	A558_6UM_0.5GY_v_DMSO_12D	6	0.12199	0.25303	0.992646	697	3	-0.22455
FAAP100	A558_6UM_0.5GY_v_DMSO_12D	6	0.13715	0.27628	0.992646	769	3	-0.16169
CBX7	A558_6UM_0.5GY_v_DMSO_12D	6	0.18995	0.35505	0.992646	983	3	-0.13638
SEC14L3	A558_6UM_0.5GY_v_DMSO_12D	6	0.20752	0.38017	0.992646	1048	3	-0.14767
ESCO2	A558_6UM_0.5GY_v_DMSO_12D	6	0.09515	0.21139	0.992646	575	2	-0.12924
SSB	A558_6UM_0.5GY_v_DMSO_12D	6	0.0018486	0.0080953	0.727568	31	5	-0.35813
APEX2	A558_6UM_0.5GY_v_DMSO_12D	6	0.13009	0.26562	0.992646	729	3	-0.037915
DLC1	A558_6UM_0.5GY_v_DMSO_12D	6	0.3262	0.48509	0.992646	1352	2	-0.076446
OGFOD1	A558_6UM_0.5GY_v_DMSO_12D	6	0.023047	0.071316	0.982971	198	4	-0.22418
TAF6L	A558_6UM_0.5GY_v_DMSO_12D	6	0.23096	0.40282	0.992646	1113	2	-0.14303
BRD7	A558_6UM_0.5GY_v_DMSO_12D	6	0.093137	0.20823	0.992646	566	2	-0.082109
CDC34	A558_6UM_0.5GY_v_DMSO_12D	6	0.1149	0.24221	0.992646	672	2	-0.050034
NLRP2	A558_6UM_0.5GY_v_DMSO_12D	6	0.19184	0.35776	0.992646	989	3	-0.15731
PSMD4	A558_6UM_0.5GY_v_DMSO_12D	6	0.79142	0.80145	0.999881	2260	1	0.0017061
ZBTB1	A558_6UM_0.5GY_v_DMSO_12D	6	0.16499	0.31829	0.992646	882	3	-0.1333
NOP53	A558_6UM_0.5GY_v_DMSO_12D	6	0.19769	0.36613	0.992646	1011	2	-0.15377
IL6R	A558_6UM_0.5GY_v_DMSO_12D	6	0.089858	0.20302	0.992646	553	3	-0.055799
COP1	A558_6UM_0.5GY_v_DMSO_12D	6	0.032312	0.094505	0.992646	256	4	-0.20451
BRCA2	A558_6UM_0.5GY_v_DMSO_12D	6	0.19684	0.36493	0.992646	1007	3	-0.061059
MTHFD1L	A558_6UM_0.5GY_v_DMSO_12D	6	0.047331	0.1308	0.992646	355	3	-0.076704
SLX4	A558_6UM_0.5GY_v_DMSO_12D	6	0.018675	0.059872	0.982971	169	4	-0.25182
CDC25B	A558_6UM_0.5GY_v_DMSO_12D	6	0.036807	0.10564	0.992646	285	4	-0.15535
P2RY1	A558_6UM_0.5GY_v_DMSO_12D	6	0.016277	0.053545	0.98086	155	4	-0.22028
NRIP1	A558_6UM_0.5GY_v_DMSO_12D	6	0.48184	0.62468	0.994679	1776	2	-0.035051
HEPN1	A558_6UM_0.5GY_v_DMSO_12D	6	0.36251	0.5173	0.992646	1458	2	-0.10183
ERCC2	A558_6UM_0.5GY_v_DMSO_12D	6	0.01093	0.038762	0.955294	112	4	-0.29457
ATP1A1	A558_6UM_0.5GY_v_DMSO_12D	6	0.94662	0.94685	0.999881	2694	0	-0.023891
440081	A558_6UM_0.5GY_v_DMSO_12D	6	0.21079	0.38479	0.992646	1059	2	-0.16215
HSD3B2	A558_6UM_0.5GY_v_DMSO_12D	6	0.020793	0.065446	0.982971	182	4	-0.12799
GTSE1	A558_6UM_0.5GY_v_DMSO_12D	6	0.10038	0.21949	0.992646	601	3	-0.1569
NET1	A558_6UM_0.5GY_v_DMSO_12D	6	0.33484	0.49263	0.992646	1380	2	-0.15658
CDCP2	A558_6UM_0.5GY_v_DMSO_12D	6	0.13622	0.27478	0.992646	761	2	-0.034058
FLG	A558_6UM_0.5GY_v_DMSO_12D	6	0.0087135	0.032669	0.955294	90	4	-0.27658
SLC18B1	A558_6UM_0.5GY_v_DMSO_12D	6	0.16209	0.31405	0.992646	871	2	-0.080247
EIF5B	A558_6UM_0.5GY_v_DMSO_12D	6	0.19003	0.35515	0.992646	984	2	-0.055957
NF2	A558_6UM_0.5GY_v_DMSO_12D	6	0.042176	0.11872	0.992646	317	4	-0.19917
ASXL2	A558_6UM_0.5GY_v_DMSO_12D	6	0.077802	0.18407	0.992646	507	3	-0.19509
TLX3	A558_6UM_0.5GY_v_DMSO_12D	6	0.046389	0.1287	0.992646	345	4	-0.15206
KMT2A	A558_6UM_0.5GY_v_DMSO_12D	6	0.034914	0.10104	0.992646	272	4	-0.23315
RASSF2	A558_6UM_0.5GY_v_DMSO_12D	6	0.077185	0.18304	0.992646	505	3	-0.03556
POU5F1	A558_6UM_0.5GY_v_DMSO_12D	6	0.055577	0.14807	0.992646	407	3	-0.13291
RAD51	A558_6UM_0.5GY_v_DMSO_12D	6	0.036652	0.10521	0.992646	284	4	-0.13605
HNRNPA2B1	A558_6UM_0.5GY_v_DMSO_12D	6	0.1238	0.25571	0.992646	705	3	-0.10706
DMC1	A558_6UM_0.5GY_v_DMSO_12D	6	0.029843	0.088481	0.992646	242	4	-0.17913
PLXNA3	A558_6UM_0.5GY_v_DMSO_12D	6	0.072128	0.17491	0.992646	482	3	-0.20103
FLAD1	A558_6UM_0.5GY_v_DMSO_12D	6	0.0098595	0.035784	0.955294	100	4	-0.2521
CYP21A2	A558_6UM_0.5GY_v_DMSO_12D	6	0.0088577	0.033047	0.955294	92	2	-0.065873
RBL1	A558_6UM_0.5GY_v_DMSO_12D	6	0.10107	0.22055	0.992646	608	2	-0.09735
ALDH9A1	A558_6UM_0.5GY_v_DMSO_12D	6	0.23719	0.40804	0.992646	1122	2	-0.0096209
BCL2	A558_6UM_0.5GY_v_DMSO_12D	6	0.29062	0.45429	0.992646	1249	2	-0.024562
ZW10	A558_6UM_0.5GY_v_DMSO_12D	6	0.014248	0.047968	0.973906	139	4	-0.27033
IL11RA	A558_6UM_0.5GY_v_DMSO_12D	6	0.040712	0.11523	0.992646	308	2	-0.16787
CRLF1	A558_6UM_0.5GY_v_DMSO_12D	6	0.10304	0.22362	0.992646	618	3	-0.047857
CDK20	A558_6UM_0.5GY_v_DMSO_12D	6	0.14052	0.28129	0.992646	789	3	-0.063206
P2RY13	A558_6UM_0.5GY_v_DMSO_12D	6	0.1353	0.2734	0.992646	759	2	-0.10179
RUVBL2	A558_6UM_0.5GY_v_DMSO_12D	6	0.31445	0.47486	0.992646	1320	2	0.095992
INO80B	A558_6UM_0.5GY_v_DMSO_12D	6	0.01205	0.041802	0.955294	122	4	-0.2408
DCHS1	A558_6UM_0.5GY_v_DMSO_12D	6	0.1672	0.3216	0.992646	894	2	-0.068491
TDP2	A558_6UM_0.5GY_v_DMSO_12D	6	0.12036	0.25065	0.992646	692	2	-0.15538
GCSH	A558_6UM_0.5GY_v_DMSO_12D	6	0.03797	0.10841	0.992646	296	2	-0.099896
MPL	A558_6UM_0.5GY_v_DMSO_12D	6	0.049845	0.13667	0.992646	369	3	-0.15875
ARID1B	A558_6UM_0.5GY_v_DMSO_12D	6	0.18276	0.34447	0.992646	953	2	-0.032951
TBL1XR1	A558_6UM_0.5GY_v_DMSO_12D	6	0.037815	0.10808	0.992646	293	3	-0.11384
POLM	A558_6UM_0.5GY_v_DMSO_12D	6	0.32618	0.48508	0.992646	1351	2	-0.025855
LTC4S	A558_6UM_0.5GY_v_DMSO_12D	6	0.19906	0.36802	0.992646	1018	2	-0.18453
SOAT2	A558_6UM_0.5GY_v_DMSO_12D	6	0.16851	0.32357	0.992646	901	2	-0.059272
PSME3	A558_6UM_0.5GY_v_DMSO_12D	6	0.042097	0.11851	0.992646	316	2	-0.11276
CDK2	A558_6UM_0.5GY_v_DMSO_12D	6	0.0096716	0.035265	0.955294	99	4	-0.31187
NCOR2	A558_6UM_0.5GY_v_DMSO_12D	6	0.08654	0.198	0.992646	539	3	-0.05391
FAAP24	A558_6UM_0.5GY_v_DMSO_12D	12	0.258	0.50975	0.992646	1168	3	-0.074207
TFRC	A558_6UM_0.5GY_v_DMSO_12D	6	0.46433	0.60833	0.994679	1723	2	-0.084143
IL2	A558_6UM_0.5GY_v_DMSO_12D	6	0.3673	0.52145	0.992646	1469	2	-0.067384
TUSC2	A558_6UM_0.5GY_v_DMSO_12D	6	0.09548	0.21191	0.992646	578	3	-0.12275
NAV2	A558_6UM_0.5GY_v_DMSO_12D	6	0.17058	0.32671	0.992646	912	2	-0.014792
CSF2RB	A558_6UM_0.5GY_v_DMSO_12D	6	0.070116	0.17169	0.992646	469	3	-0.12216
S100A11	A558_6UM_0.5GY_v_DMSO_12D	6	0.0067619	0.026661	0.955294	76	3	-0.20064
NEIL3	A558_6UM_0.5GY_v_DMSO_12D	6	0.46787	0.61158	0.994679	1734	2	-0.020376
GGH	A558_6UM_0.5GY_v_DMSO_12D	6	0.0091099	0.033764	0.955294	95	4	-0.17984
ASF1B	A558_6UM_0.5GY_v_DMSO_12D	6	0.01542	0.051087	0.973906	148	3	-0.16649
POLL	A558_6UM_0.5GY_v_DMSO_12D	6	0.18551	0.34844	0.992646	963	2	-0.021809
ARID2	A558_6UM_0.5GY_v_DMSO_12D	6	0.059948	0.15531	0.992646	423	2	-0.029194
MTO1	A558_6UM_0.5GY_v_DMSO_12D	6	0.081124	0.1894	0.992646	522	2	-0.028453
SUV39H2	A558_6UM_0.5GY_v_DMSO_12D	6	0.0080418	0.030834	0.955294	87	1	0.078903
AFG3L2	A558_6UM_0.5GY_v_DMSO_12D	6	0.17893	0.33873	0.992646	942	3	-0.13888
H2BC17	A558_6UM_0.5GY_v_DMSO_12D	6	0.098315	0.21644	0.992646	593	3	-0.16818
CARD11	A558_6UM_0.5GY_v_DMSO_12D	6	0.032715	0.095562	0.992646	259	3	-0.092903
FOLR2	A558_6UM_0.5GY_v_DMSO_12D	6	0.13424	0.27194	0.992646	754	3	-0.10986
TSPYL2	A558_6UM_0.5GY_v_DMSO_12D	6	0.036895	0.10583	0.992646	286	3	-0.12537
RPH3A	A558_6UM_0.5GY_v_DMSO_12D	6	0.010177	0.036621	0.955294	105	1	-0.10606
CIC	A558_6UM_0.5GY_v_DMSO_12D	6	0.037401	0.10704	0.992646	290	4	-0.23876
ATRX	A558_6UM_0.5GY_v_DMSO_12D	6	0.19214	0.35818	0.992646	991	3	-0.06658
UNG	A558_6UM_0.5GY_v_DMSO_12D	6	0.030204	0.089369	0.992646	244	3	-0.21751
KNL1	A558_6UM_0.5GY_v_DMSO_12D	12	0.15331	0.36776	0.992646	839	4	0.058654
NR2E1	A558_6UM_0.5GY_v_DMSO_12D	6	0.072213	0.17505	0.992646	484	2	-0.12416
ZNF319	A558_6UM_0.5GY_v_DMSO_12D	6	0.020091	0.063649	0.982971	179	3	-0.096741
POLA1	A558_6UM_0.5GY_v_DMSO_12D	6	0.095675	0.21221	0.992646	579	2	-0.021274
FOXL1	A558_6UM_0.5GY_v_DMSO_12D	6	0.13473	0.27252	0.992646	757	3	-0.20414
RND3	A558_6UM_0.5GY_v_DMSO_12D	6	0.22634	0.39897	0.992646	1099	2	-0.13057
DHX58	A558_6UM_0.5GY_v_DMSO_12D	6	0.74417	0.76969	0.999881	2180	1	-0.019251
CBX4	A558_6UM_0.5GY_v_DMSO_12D	6	0.11314	0.23943	0.992646	660	2	-0.14723
nonTarget-049	A558_6UM_0.5GY_v_DMSO_12D	1	0.10959	0.11017	0.992646	649	1	-0.30112
CCND1	A558_6UM_0.5GY_v_DMSO_12D	6	0.4707	0.61415	0.994679	1743	2	-0.083207
NFKB1	A558_6UM_0.5GY_v_DMSO_12D	6	0.31345	0.47405	0.992646	1317	1	-0.046073
DIMT1	A558_6UM_0.5GY_v_DMSO_12D	6	0.041775	0.11775	0.992646	315	2	-0.067565
SETDB1	A558_6UM_0.5GY_v_DMSO_12D	6	0.069823	0.17128	0.992646	468	2	-0.019681
TAAR1	A558_6UM_0.5GY_v_DMSO_12D	6	0.095336	0.21167	0.992646	576	3	-0.10132
RNASE1	A558_6UM_0.5GY_v_DMSO_12D	6	0.0077072	0.029911	0.955294	86	4	-0.18593
SRSF3	A558_6UM_0.5GY_v_DMSO_12D	6	0.15512	0.30357	0.992646	846	3	-0.083204
nonTarget-038	A558_6UM_0.5GY_v_DMSO_12D	1	0.040195	0.040201	0.955294	306	1	-0.38413
RAD51D	A558_6UM_0.5GY_v_DMSO_12D	6	0.045418	0.12633	0.992646	339	4	-0.25565
FNTA	A558_6UM_0.5GY_v_DMSO_12D	6	0.044566	0.12434	0.992646	332	4	-0.20018
GOPC	A558_6UM_0.5GY_v_DMSO_12D	6	0.062669	0.15976	0.992646	436	2	-0.1087
TAF15	A558_6UM_0.5GY_v_DMSO_12D	6	0.029346	0.087327	0.992646	241	4	-0.16186
TFAP2B	A558_6UM_0.5GY_v_DMSO_12D	6	0.055522	0.14799	0.992646	406	3	-0.087602
CAVIN3	A558_6UM_0.5GY_v_DMSO_12D	6	0.025018	0.076311	0.982971	211	3	-0.12378
DACH2	A558_6UM_0.5GY_v_DMSO_12D	6	0.44646	0.59176	0.994679	1681	1	0.15881
SMC4	A558_6UM_0.5GY_v_DMSO_12D	6	0.10894	0.23285	0.992646	644	2	-0.079449
NAT1	A558_6UM_0.5GY_v_DMSO_12D	6	0.085377	0.19604	0.992646	535	3	-0.095262
HOOK3	A558_6UM_0.5GY_v_DMSO_12D	6	0.11727	0.24605	0.992646	679	2	-0.090153
SLC34A2	A558_6UM_0.5GY_v_DMSO_12D	6	0.62695	0.70755	0.999881	2026	1	0.088615
RNF149	A558_6UM_0.5GY_v_DMSO_12D	6	0.048001	0.13244	0.992646	360	4	-0.22685
ARNT	A558_6UM_0.5GY_v_DMSO_12D	6	0.11444	0.24146	0.992646	670	3	-0.13169
POLB	A558_6UM_0.5GY_v_DMSO_12D	6	0.12321	0.25484	0.992646	701	3	-0.15599
SMC6	A558_6UM_0.5GY_v_DMSO_12D	6	0.033552	0.097641	0.992646	262	4	-0.24258
CFLAR	A558_6UM_0.5GY_v_DMSO_12D	6	0.034344	0.099714	0.992646	268	3	-0.18261
THRAP3	A558_6UM_0.5GY_v_DMSO_12D	6	0.11953	0.24941	0.992646	688	2	0.073737
RPL32	A558_6UM_0.5GY_v_DMSO_12D	2	0.49399	0.4935	0.992646	1810	0	-0.20704
TSC1	A558_6UM_0.5GY_v_DMSO_12D	6	0.001481	0.0065703	0.642409	28	3	-0.11817
CCND3	A558_6UM_0.5GY_v_DMSO_12D	6	0.36172	0.51663	0.992646	1453	2	-0.09673
NUP188	A558_6UM_0.5GY_v_DMSO_12D	6	0.075219	0.17989	0.992646	497	3	-0.098845
RHEB	A558_6UM_0.5GY_v_DMSO_12D	6	0.11639	0.2445	0.992646	677	1	-0.086275
INMT	A558_6UM_0.5GY_v_DMSO_12D	6	0.014082	0.047513	0.973906	138	3	-0.1536
TTL	A558_6UM_0.5GY_v_DMSO_12D	6	0.23932	0.41001	0.992646	1126	2	-0.074771
EDNRA	A558_6UM_0.5GY_v_DMSO_12D	6	0.15012	0.29598	0.992646	827	1	-0.056458
RARRES1	A558_6UM_0.5GY_v_DMSO_12D	6	0.041502	0.11709	0.992646	314	3	-0.14722
TNF	A558_6UM_0.5GY_v_DMSO_12D	6	0.013018	0.044463	0.958453	133	2	0.065984
ESR2	A558_6UM_0.5GY_v_DMSO_12D	6	0.15961	0.31031	0.992646	863	3	-0.099789
SEM1	A558_6UM_0.5GY_v_DMSO_12D	10	0.012204	0.0512	0.973906	124	5	-0.050657
NEIL1	A558_6UM_0.5GY_v_DMSO_12D	6	0.049876	0.13675	0.992646	370	4	-0.19386
PRDX2	A558_6UM_0.5GY_v_DMSO_12D	6	0.027299	0.082301	0.982971	233	3	-0.15515
REC8	A558_6UM_0.5GY_v_DMSO_12D	6	0.20016	0.36964	0.992646	1022	2	-0.1074
DAB2	A558_6UM_0.5GY_v_DMSO_12D	6	0.13018	0.26575	0.992646	730	3	-0.14172
RPL14	A558_6UM_0.5GY_v_DMSO_12D	4	0.25125	0.37324	0.992646	1150	2	-0.40115
RSPO3	A558_6UM_0.5GY_v_DMSO_12D	6	0.11255	0.23842	0.992646	659	2	-0.051794
PDGFRA	A558_6UM_0.5GY_v_DMSO_12D	6	0.065384	0.16414	0.992646	447	3	-0.17982
GUCY1A1	A558_6UM_0.5GY_v_DMSO_12D	6	0.26929	0.43575	0.992646	1199	2	-0.13091
TWIST1	A558_6UM_0.5GY_v_DMSO_12D	6	0.045179	0.12575	0.992646	336	3	-0.28383
ETFDH	A558_6UM_0.5GY_v_DMSO_12D	6	0.0035584	0.014915	0.87259	45	5	-0.23096
WDR33	A558_6UM_0.5GY_v_DMSO_12D	6	0.00062394	0.0032102	0.467574	19	5	-0.33202
APPL1	A558_6UM_0.5GY_v_DMSO_12D	6	0.10907	0.23306	0.992646	645	3	-0.18155
SH3GL1	A558_6UM_0.5GY_v_DMSO_12D	6	0.0357	0.10293	0.992646	276	4	-0.15047
CREB3L1	A558_6UM_0.5GY_v_DMSO_12D	6	0.10127	0.22089	0.992646	609	3	-0.11823
PLAG1	A558_6UM_0.5GY_v_DMSO_12D	6	0.19934	0.36839	0.992646	1020	2	-0.083271
CEBPA	A558_6UM_0.5GY_v_DMSO_12D	6	0.51106	0.65228	0.99654	1857	2	-0.0055355
CCNA2	A558_6UM_0.5GY_v_DMSO_12D	6	0.06717	0.167	0.992646	457	3	-0.19262
HSPB2	A558_6UM_0.5GY_v_DMSO_12D	6	0.30464	0.4663	0.992646	1289	2	-0.10746
PTGS2	A558_6UM_0.5GY_v_DMSO_12D	6	0.26351	0.43075	0.992646	1183	2	-0.011543
TFPT	A558_6UM_0.5GY_v_DMSO_12D	6	0.052189	0.1422	0.992646	386	4	-0.12954
ABCD2	A558_6UM_0.5GY_v_DMSO_12D	6	0.071196	0.17342	0.992646	475	3	-0.11676
ATP5F1B	A558_6UM_0.5GY_v_DMSO_12D	6	0.28378	0.44841	0.992646	1232	2	-0.036249
LTA4H	A558_6UM_0.5GY_v_DMSO_12D	6	0.018846	0.060286	0.982971	173	2	-0.14791
CLK2	A558_6UM_0.5GY_v_DMSO_12D	6	0.33719	0.49481	0.992646	1387	2	-0.14144
IMPDH2	A558_6UM_0.5GY_v_DMSO_12D	6	0.10142	0.22115	0.992646	612	3	-0.023669
LPP	A558_6UM_0.5GY_v_DMSO_12D	6	0.32542	0.48445	0.992646	1349	1	0.0036888
PSMB6	A558_6UM_0.5GY_v_DMSO_12D	6	0.17705	0.33604	0.992646	934	3	-0.1211
PRDX5	A558_6UM_0.5GY_v_DMSO_12D	6	0.49986	0.64176	0.995735	1831	2	-0.091312
MAP2K1	A558_6UM_0.5GY_v_DMSO_12D	6	0.19455	0.36155	0.992646	1002	2	-0.030411
PSMD11	A558_6UM_0.5GY_v_DMSO_12D	6	0.06552	0.16435	0.992646	448	2	-0.025467
NABP1	A558_6UM_0.5GY_v_DMSO_12D	6	0.095697	0.21224	0.992646	580	3	-0.14694
PSME1	A558_6UM_0.5GY_v_DMSO_12D	6	0.8052	0.81204	0.999881	2281	1	-0.056228
CEP250	A558_6UM_0.5GY_v_DMSO_12D	6	0.7641	0.78237	0.999881	2216	1	-0.095449
MET	A558_6UM_0.5GY_v_DMSO_12D	6	0.074836	0.17932	0.992646	494	2	-0.04594
PLEKHM2	A558_6UM_0.5GY_v_DMSO_12D	6	0.077186	0.18304	0.992646	506	2	-0.11673
FZD9	A558_6UM_0.5GY_v_DMSO_12D	6	0.012674	0.043513	0.955294	130	3	-0.016721
UCN	A558_6UM_0.5GY_v_DMSO_12D	6	0.0026172	0.011145	0.821909	37	5	-0.23653
SETMAR	A558_6UM_0.5GY_v_DMSO_12D	6	0.036547	0.10499	0.992646	283	2	-0.097103
SNAP25	A558_6UM_0.5GY_v_DMSO_12D	6	0.067756	0.16784	0.992646	460	3	-0.10584
YWHAB	A558_6UM_0.5GY_v_DMSO_12D	6	0.18789	0.35202	0.992646	973	2	0.023349
SMARCC1	A558_6UM_0.5GY_v_DMSO_12D	6	0.13706	0.2761	0.992646	768	3	-0.078223
nonTarget-029	A558_6UM_0.5GY_v_DMSO_12D	1	0.29433	0.29394	0.992646	1257	0	-0.090153
RTF4	A558_6UM_0.5GY_v_DMSO_12D	9	0.82023	0.87548	0.999881	2320	1	-0.10277
NSD2	A558_6UM_0.5GY_v_DMSO_12D	12	0.018782	0.078924	0.982971	172	6	-0.16802
SRR	A558_6UM_0.5GY_v_DMSO_12D	6	0.62171	0.70532	0.9997	2017	1	-0.023252
ABRAXAS1	A558_6UM_0.5GY_v_DMSO_12D	6	0.016711	0.054657	0.982971	156	3	-0.077219
H2BC21	A558_6UM_0.5GY_v_DMSO_12D	6	0.05176	0.14109	0.992646	383	4	-0.27156
CSMD2	A558_6UM_0.5GY_v_DMSO_12D	6	0.14209	0.28366	0.992646	797	3	-0.13113
INPPL1	A558_6UM_0.5GY_v_DMSO_12D	6	0.1778	0.33703	0.992646	936	2	0.067943
RAB40A	A558_6UM_0.5GY_v_DMSO_12D	6	0.084291	0.19446	0.992646	531	3	-0.13399
TPH2	A558_6UM_0.5GY_v_DMSO_12D	6	0.028859	0.086153	0.992646	239	2	0.041829
AGMAT	A558_6UM_0.5GY_v_DMSO_12D	6	0.42509	0.57229	0.992646	1631	2	-0.04705
ABCC10	A558_6UM_0.5GY_v_DMSO_12D	6	0.31225	0.47302	0.992646	1311	2	-0.047396
KIF20B	A558_6UM_0.5GY_v_DMSO_12D	6	0.047232	0.13055	0.992646	353	4	-0.18103
HMGB1	A558_6UM_0.5GY_v_DMSO_12D	6	0.010337	0.037144	0.955294	108	3	-0.14514
NFE2L1	A558_6UM_0.5GY_v_DMSO_12D	6	0.84726	0.84844	0.999881	2399	1	-0.06998
IGF2	A558_6UM_0.5GY_v_DMSO_12D	6	0.26656	0.43337	0.992646	1190	2	-0.062095
MSH3	A558_6UM_0.5GY_v_DMSO_12D	6	0.024904	0.076005	0.982971	209	2	0.030218
HNF4A	A558_6UM_0.5GY_v_DMSO_12D	6	0.056195	0.14906	0.992646	410	3	-0.22415
NT5M	A558_6UM_0.5GY_v_DMSO_12D	6	0.079146	0.18623	0.992646	516	3	-0.11766
RORB	A558_6UM_0.5GY_v_DMSO_12D	6	0.13035	0.26598	0.992646	732	3	-0.18902
IL7R	A558_6UM_0.5GY_v_DMSO_12D	6	0.16875	0.32395	0.992646	903	3	-0.13229
EYA1	A558_6UM_0.5GY_v_DMSO_12D	6	0.27899	0.44415	0.992646	1218	2	-0.036053
GPBAR1	A558_6UM_0.5GY_v_DMSO_12D	6	0.0013851	0.0062122	0.642409	27	4	-0.31018
BACE2	A558_6UM_0.5GY_v_DMSO_12D	6	0.57126	0.68376	0.9997	1946	1	-0.020646
RAPGEF5	A558_6UM_0.5GY_v_DMSO_12D	6	0.011982	0.04164	0.955294	121	3	-0.079681
CDKN2C	A558_6UM_0.5GY_v_DMSO_12D	6	0.093828	0.20933	0.992646	568	3	-0.072508
LIG3	A558_6UM_0.5GY_v_DMSO_12D	6	0.8303	0.8328	0.999881	2341	1	-0.091834
nonTarget-061	A558_6UM_0.5GY_v_DMSO_12D	1	0.26714	0.26706	0.992646	1191	1	-0.29026
WDCP	A558_6UM_0.5GY_v_DMSO_12D	12	0.38097	0.63644	0.995516	1501	3	-0.047117
H1-3	A558_6UM_0.5GY_v_DMSO_12D	6	0.16131	0.31288	0.992646	866	2	-0.0055365
GMNN	A558_6UM_0.5GY_v_DMSO_12D	6	0.33059	0.48889	0.992646	1366	2	0.013376
MCPH1	A558_6UM_0.5GY_v_DMSO_12D	6	0.088611	0.2011	0.992646	548	3	-0.12999
BLM	A558_6UM_0.5GY_v_DMSO_12D	6	0.12568	0.25864	0.992646	714	3	-0.10931
SDHD	A558_6UM_0.5GY_v_DMSO_12D	6	0.054485	0.1462	0.992646	398	1	-0.083248
CTCF	A558_6UM_0.5GY_v_DMSO_12D	6	0.20958	0.38313	0.992646	1053	3	-0.15852
SP100	A558_6UM_0.5GY_v_DMSO_12D	6	0.037218	0.10658	0.992646	288	3	-0.1096
PTMS	A558_6UM_0.5GY_v_DMSO_12D	6	0.1849	0.3476	0.992646	961	2	-0.083935
P3H4	A558_6UM_0.5GY_v_DMSO_12D	6	0.073319	0.17687	0.992646	489	2	-0.10713
MTHFD2L	A558_6UM_0.5GY_v_DMSO_12D	6	0.02287	0.070854	0.982971	196	4	-0.15323
RING1	A558_6UM_0.5GY_v_DMSO_12D	6	0.039774	0.11287	0.992646	304	2	-0.024807
RNASE6	A558_6UM_0.5GY_v_DMSO_12D	6	0.14817	0.29287	0.992646	816	2	0.020826
TPTE	A558_6UM_0.5GY_v_DMSO_12D	6	0.8063	0.81293	0.999881	2285	1	-0.0034423
EDIL3	A558_6UM_0.5GY_v_DMSO_12D	6	0.10404	0.22525	0.992646	623	3	-0.11938
YWHAQ	A558_6UM_0.5GY_v_DMSO_12D	6	0.11347	0.23989	0.992646	663	2	-0.032393
NTN4	A558_6UM_0.5GY_v_DMSO_12D	6	0.029223	0.087035	0.992646	240	3	-0.086777
CHD6	A558_6UM_0.5GY_v_DMSO_12D	6	0.011592	0.040521	0.955294	116	3	-0.18966
CBFB	A558_6UM_0.5GY_v_DMSO_12D	6	0.14271	0.28457	0.992646	799	3	-0.1743
SDSL	A558_6UM_0.5GY_v_DMSO_12D	6	0.20404	0.37514	0.992646	1037	3	-0.12597
NCOA4	A558_6UM_0.5GY_v_DMSO_12D	6	0.42192	0.56939	0.992646	1620	1	0.05742
MICALCL	A558_6UM_0.5GY_v_DMSO_12D	6	0.054143	0.14564	0.992646	396	2	-0.12934
NR3C1	A558_6UM_0.5GY_v_DMSO_12D	6	0.036278	0.10434	0.992646	280	3	-0.15655
RPS12	A558_6UM_0.5GY_v_DMSO_12D	6	0.15512	0.30356	0.992646	845	3	-0.1839
BCORL1	A558_6UM_0.5GY_v_DMSO_12D	6	0.14667	0.29072	0.992646	814	3	-0.10892
MCM5	A558_6UM_0.5GY_v_DMSO_12D	6	0.055794	0.14844	0.992646	408	3	-0.25297
IL17RA	A558_6UM_0.5GY_v_DMSO_12D	6	0.10999	0.23445	0.992646	652	3	-0.13985
LCN9	A558_6UM_0.5GY_v_DMSO_12D	6	0.045809	0.12731	0.992646	343	3	-0.11155
ACKR3	A558_6UM_0.5GY_v_DMSO_12D	5	0.57558	0.637	0.995516	1952	1	0.20449
TCP11L2	A558_6UM_0.5GY_v_DMSO_12D	6	0.02722	0.082122	0.982971	231	3	-0.20235
LDOC1	A558_6UM_0.5GY_v_DMSO_12D	6	0.64908	0.71811	0.999881	2049	1	0.015114
HDAC8	A558_6UM_0.5GY_v_DMSO_12D	6	0.17823	0.33769	0.992646	940	2	-0.035976
FZD3	A558_6UM_0.5GY_v_DMSO_12D	6	0.16903	0.32439	0.992646	905	3	-0.10585
PGR	A558_6UM_0.5GY_v_DMSO_12D	6	0.096119	0.21297	0.992646	583	2	0.01276
NAP1L1	A558_6UM_0.5GY_v_DMSO_12D	6	0.03386	0.098464	0.992646	265	4	-0.17615
ZRANB3	A558_6UM_0.5GY_v_DMSO_12D	6	0.06233	0.15926	0.992646	435	2	-0.030911
GBE1	A558_6UM_0.5GY_v_DMSO_12D	6	0.096008	0.21279	0.992646	581	2	-0.082631
CSTF1	A558_6UM_0.5GY_v_DMSO_12D	6	0.16359	0.31613	0.992646	877	3	-0.12161
CTNNA1	A558_6UM_0.5GY_v_DMSO_12D	6	0.063885	0.16173	0.992646	440	3	-0.10051
PSEN1	A558_6UM_0.5GY_v_DMSO_12D	6	0.3102	0.47115	0.992646	1305	2	0.013881
USP3	A558_6UM_0.5GY_v_DMSO_12D	6	0.045206	0.12583	0.992646	337	3	-0.1162
399511	A558_6UM_0.5GY_v_DMSO_12D	4	0.11626	0.21109	0.992646	676	2	-0.15661
SPECC1	A558_6UM_0.5GY_v_DMSO_12D	6	0.051744	0.14105	0.992646	381	2	-0.075526
NAT2	A558_6UM_0.5GY_v_DMSO_12D	6	0.025528	0.077609	0.982971	213	4	-0.24334
APBA1	A558_6UM_0.5GY_v_DMSO_12D	6	0.34733	0.50385	0.992646	1419	2	-0.070367
CALR	A558_6UM_0.5GY_v_DMSO_12D	6	0.073161	0.17659	0.992646	488	3	-0.12311
TRIM24	A558_6UM_0.5GY_v_DMSO_12D	6	0.030782	0.090725	0.992646	250	3	-0.11388
NEK6	A558_6UM_0.5GY_v_DMSO_12D	6	0.10229	0.22242	0.992646	617	3	0.0065804
TOP2A	A558_6UM_0.5GY_v_DMSO_12D	6	0.16597	0.31976	0.992646	887	2	-0.029486
APTX	A558_6UM_0.5GY_v_DMSO_12D	6	0.047619	0.13146	0.992646	358	1	-0.024038
MMS19	A558_6UM_0.5GY_v_DMSO_12D	6	0.072143	0.17493	0.992646	483	2	-0.14253
APC	A558_6UM_0.5GY_v_DMSO_12D	6	0.41244	0.56095	0.992646	1592	2	-0.033053
ADGRL1	A558_6UM_0.5GY_v_DMSO_12D	6	0.14005	0.2807	0.992646	785	2	-0.025825
P2RY8	A558_6UM_0.5GY_v_DMSO_12D	8	0.6473	0.77299	0.999881	2046	1	0.00089265
TSC2	A558_6UM_0.5GY_v_DMSO_12D	6	0.21027	0.3841	0.992646	1058	1	-0.045523
MAP3K20	A558_6UM_0.5GY_v_DMSO_12D	6	0.15948	0.3101	0.992646	862	1	0.048297
ERBB3	A558_6UM_0.5GY_v_DMSO_12D	6	0.46347	0.60755	0.994679	1719	2	-0.10053
EFNA1	A558_6UM_0.5GY_v_DMSO_12D	6	0.45065	0.59565	0.994679	1692	2	-0.14493
ALKBH8	A558_6UM_0.5GY_v_DMSO_12D	6	0.45807	0.60252	0.994679	1708	2	0.044446
SMAD7	A558_6UM_0.5GY_v_DMSO_12D	6	0.036282	0.10435	0.992646	281	4	-0.2519
AZIN2	A558_6UM_0.5GY_v_DMSO_12D	6	0.3013	0.46347	0.992646	1279	2	0.029544
APEX1	A558_6UM_0.5GY_v_DMSO_12D	6	0.066034	0.16526	0.992646	450	3	-0.08817
GLYATL1	A558_6UM_0.5GY_v_DMSO_12D	6	0.27153	0.43762	0.992646	1205	2	-0.055374
ERRFI1	A558_6UM_0.5GY_v_DMSO_12D	6	0.16608	0.31995	0.992646	888	2	-0.034608
CELSR2	A558_6UM_0.5GY_v_DMSO_12D	6	0.055144	0.14738	0.992646	404	3	-0.19896
FPGS	A558_6UM_0.5GY_v_DMSO_12D	6	0.29909	0.46157	0.992646	1274	2	-0.10926
SOX17	A558_6UM_0.5GY_v_DMSO_12D	6	0.05722	0.15076	0.992646	414	1	-0.061553
NOTCH1	A558_6UM_0.5GY_v_DMSO_12D	3	0.10336	0.17433	0.992646	619	1	-0.080061
ASMTL	A558_6UM_0.5GY_v_DMSO_12D	12	0.45359	0.7	0.9997	1700	3	-0.068416
CLGN	A558_6UM_0.5GY_v_DMSO_12D	6	0.022131	0.068899	0.982971	190	4	-0.15
FANCM	A558_6UM_0.5GY_v_DMSO_12D	6	0.16659	0.32067	0.992646	891	3	-0.0029807
PER1	A558_6UM_0.5GY_v_DMSO_12D	6	0.80318	0.81045	0.999881	2276	1	-0.1001
PSMA2	A558_6UM_0.5GY_v_DMSO_12D	6	0.12669	0.26029	0.992646	717	3	-0.16094
SIK1	A558_6UM_0.5GY_v_DMSO_12D	6	0.69505	0.74118	0.999881	2111	1	0.067446
LRP6	A558_6UM_0.5GY_v_DMSO_12D	6	0.22807	0.40051	0.992646	1103	2	-0.055568
MDM2	A558_6UM_0.5GY_v_DMSO_12D	6	0.076983	0.18276	0.992646	503	3	-0.15616
CHD9	A558_6UM_0.5GY_v_DMSO_12D	6	0.32128	0.48092	0.992646	1337	1	-0.04751
KATNAL1	A558_6UM_0.5GY_v_DMSO_12D	6	0.82003	0.82395	0.999881	2319	1	-0.070666
TOP1MT	A558_6UM_0.5GY_v_DMSO_12D	6	0.05114	0.1397	0.992646	377	4	-0.31807
PDCD1LG2	A558_6UM_0.5GY_v_DMSO_12D	6	0.51493	0.65617	0.99654	1870	1	-0.070762
SSX1	A558_6UM_0.5GY_v_DMSO_12D	6	0.0074046	0.028985	0.955294	84	4	-0.22256
SDHA	A558_6UM_0.5GY_v_DMSO_12D	6	0.021824	0.068145	0.982971	188	4	-0.16029
PTPN13	A558_6UM_0.5GY_v_DMSO_12D	6	0.037558	0.10745	0.992646	291	4	-0.19421
TET2	A558_6UM_0.5GY_v_DMSO_12D	6	0.10082	0.22015	0.992646	605	3	-0.18817
H4C11	A558_6UM_0.5GY_v_DMSO_12D	6	0.20374	0.37461	0.992646	1034	2	-0.091654
TSPYL1	A558_6UM_0.5GY_v_DMSO_12D	6	0.010478	0.037526	0.955294	109	3	-0.03191
OTUD7A	A558_6UM_0.5GY_v_DMSO_12D	6	0.15759	0.30729	0.992646	855	3	-0.14601
FANCC	A558_6UM_0.5GY_v_DMSO_12D	6	0.21936	0.39279	0.992646	1081	1	0.035317
MEN1	A558_6UM_0.5GY_v_DMSO_12D	6	0.11372	0.24031	0.992646	665	2	-0.031812
MGME1	A558_6UM_0.5GY_v_DMSO_12D	6	0.057232	0.15077	0.992646	415	2	-0.078584
CT83	A558_6UM_0.5GY_v_DMSO_12D	6	0.13144	0.26761	0.992646	736	3	-0.065194
ALAS2	A558_6UM_0.5GY_v_DMSO_12D	6	0.15294	0.30038	0.992646	838	2	-0.034858
RAD9B	A558_6UM_0.5GY_v_DMSO_12D	6	0.041272	0.1165	0.992646	311	3	-0.16528
DLGAP5	A558_6UM_0.5GY_v_DMSO_12D	6	0.024566	0.075109	0.982971	205	3	-0.1318
AMER1	A558_6UM_0.5GY_v_DMSO_12D	6	0.026511	0.080132	0.982971	225	3	-0.10039
ALOX12	A558_6UM_0.5GY_v_DMSO_12D	6	0.14504	0.28809	0.992646	805	3	-0.23822
SMS	A558_6UM_0.5GY_v_DMSO_12D	6	0.44549	0.59087	0.994679	1678	2	-0.048865
EMSY	A558_6UM_0.5GY_v_DMSO_12D	6	0.3441	0.50082	0.992646	1409	2	-0.074729
RXRG	A558_6UM_0.5GY_v_DMSO_12D	6	0.17089	0.32716	0.992646	913	2	-0.072245
CDC25A	A558_6UM_0.5GY_v_DMSO_12D	6	0.18883	0.35334	0.992646	977	1	-0.021413
HELZ2	A558_6UM_0.5GY_v_DMSO_12D	6	0.48247	0.6253	0.994679	1779	2	-0.081471
TGFBR2	A558_6UM_0.5GY_v_DMSO_12D	6	0.42114	0.56873	0.992646	1616	2	-0.06754
KAT5	A558_6UM_0.5GY_v_DMSO_12D	6	0.15149	0.29816	0.992646	833	2	0.10983
LSS	A558_6UM_0.5GY_v_DMSO_12D	6	0.60729	0.69893	0.9997	1996	1	-0.082335
RFC5	A558_6UM_0.5GY_v_DMSO_12D	6	0.31841	0.47831	0.992646	1326	2	0.0020442
VIPR2	A558_6UM_0.5GY_v_DMSO_12D	6	0.015861	0.052309	0.973906	152	3	-0.10539
XRCC2	A558_6UM_0.5GY_v_DMSO_12D	6	0.025294	0.077044	0.982971	212	2	0.10157
nonTarget-072	A558_6UM_0.5GY_v_DMSO_12D	1	0.19822	0.19776	0.992646	1015	1	-0.25959
nonTarget-015	A558_6UM_0.5GY_v_DMSO_12D	1	0.19129	0.1909	0.992646	987	1	-0.22289
CXCR3	A558_6UM_0.5GY_v_DMSO_12D	6	0.77311	0.78839	0.999881	2232	1	-0.039648
ABCE1	A558_6UM_0.5GY_v_DMSO_12D	6	0.068923	0.16978	0.992646	462	3	-0.272
PPP6C	A558_6UM_0.5GY_v_DMSO_12D	6	0.24156	0.41179	0.992646	1133	1	-0.060097
PSMB4	A558_6UM_0.5GY_v_DMSO_12D	6	0.13879	0.27867	0.992646	776	2	-0.075636
CHAF1B	A558_6UM_0.5GY_v_DMSO_12D	6	0.078421	0.18506	0.992646	511	3	-0.26016
CDC45	A558_6UM_0.5GY_v_DMSO_12D	6	0.36084	0.51571	0.992646	1452	2	-0.1228
CCNE2	A558_6UM_0.5GY_v_DMSO_12D	6	0.41139	0.56005	0.992646	1589	1	-0.028509
LRP1B	A558_6UM_0.5GY_v_DMSO_12D	6	0.047963	0.13234	0.992646	359	3	-0.027784
DNAH12	A558_6UM_0.5GY_v_DMSO_12D	6	0.17207	0.3288	0.992646	916	3	-0.049828
SQLE	A558_6UM_0.5GY_v_DMSO_12D	6	0.014507	0.048687	0.973906	142	3	-0.050239
TCP10L	A558_6UM_0.5GY_v_DMSO_12D	6	0.18827	0.35256	0.992646	975	3	-0.16396
HSD17B6	A558_6UM_0.5GY_v_DMSO_12D	6	0.056683	0.14989	0.992646	412	2	0.0051711
PGAP3	A558_6UM_0.5GY_v_DMSO_12D	6	0.14908	0.29432	0.992646	822	3	0.0017274
RGP1	A558_6UM_0.5GY_v_DMSO_12D	6	0.026222	0.07933	0.982971	223	4	-0.15256
PWWP2A	A558_6UM_0.5GY_v_DMSO_12D	6	0.088531	0.20098	0.992646	547	3	-0.031689
FOLR1	A558_6UM_0.5GY_v_DMSO_12D	6	0.25718	0.42519	0.992646	1165	2	-0.066361
ATXN3	A558_6UM_0.5GY_v_DMSO_12D	6	0.035366	0.10215	0.992646	274	4	-0.16217
CREBBP	A558_6UM_0.5GY_v_DMSO_12D	6	0.62059	0.70481	0.9997	2014	1	0.030895
FBXW7	A558_6UM_0.5GY_v_DMSO_12D	6	0.094832	0.21084	0.992646	574	3	-0.072209
TRIM32	A558_6UM_0.5GY_v_DMSO_12D	6	0.2047	0.37616	0.992646	1039	2	-0.088789
CAVIN2	A558_6UM_0.5GY_v_DMSO_12D	6	0.35234	0.5081	0.992646	1434	2	0.074299
NF1	A558_6UM_0.5GY_v_DMSO_12D	6	0.41919	0.56712	0.992646	1610	1	-0.047911
KATNAL2	A558_6UM_0.5GY_v_DMSO_12D	6	0.038978	0.11102	0.992646	300	3	-0.1676
OSGIN1	A558_6UM_0.5GY_v_DMSO_12D	6	0.67366	0.73023	0.999881	2081	1	-0.058867
CDIP1	A558_6UM_0.5GY_v_DMSO_12D	6	0.34532	0.50195	0.992646	1412	2	-0.055869
PSMB7	A558_6UM_0.5GY_v_DMSO_12D	6	0.37667	0.52919	0.992646	1494	1	-0.14204
SOX4	A558_6UM_0.5GY_v_DMSO_12D	6	0.37521	0.52797	0.992646	1490	2	-0.0014276
HSD17B7	A558_6UM_0.5GY_v_DMSO_12D	6	0.15123	0.29776	0.992646	832	3	-0.065093
PCMT1	A558_6UM_0.5GY_v_DMSO_12D	6	0.01868	0.059897	0.982971	170	2	-0.029965
CEPT1	A558_6UM_0.5GY_v_DMSO_12D	6	0.26121	0.42888	0.992646	1175	2	-0.029741
EWSR1	A558_6UM_0.5GY_v_DMSO_12D	6	0.1586	0.3088	0.992646	858	3	-0.16507
EIF4A2	A558_6UM_0.5GY_v_DMSO_12D	6	0.5112	0.65241	0.99654	1858	2	-0.06459
MCM4	A558_6UM_0.5GY_v_DMSO_12D	6	0.20222	0.3725	0.992646	1030	2	-0.1525
TPM3	A558_6UM_0.5GY_v_DMSO_12D	6	0.41093	0.55964	0.992646	1588	1	-0.043353
ZNF142	A558_6UM_0.5GY_v_DMSO_12D	6	0.069625	0.17096	0.992646	466	3	-0.20637
PARK7	A558_6UM_0.5GY_v_DMSO_12D	6	0.036201	0.10417	0.992646	279	3	-0.076201
PPP1CB	A558_6UM_0.5GY_v_DMSO_12D	6	0.17055	0.32668	0.992646	911	3	-0.11844
RASA1	A558_6UM_0.5GY_v_DMSO_12D	6	0.73813	0.76588	0.999881	2166	1	0.024377
DYRK2	A558_6UM_0.5GY_v_DMSO_12D	6	0.27001	0.43633	0.992646	1202	2	-0.056195
NEK2	A558_6UM_0.5GY_v_DMSO_12D	6	0.72494	0.75815	0.999881	2149	1	-0.073161
DRTAS1	A558_6UM_0.5GY_v_DMSO_12D	6	0.48563	0.62831	0.994679	1790	2	0.057117
KAT6B	A558_6UM_0.5GY_v_DMSO_12D	6	0.055036	0.14716	0.992646	403	3	-0.11159
RPS11	A558_6UM_0.5GY_v_DMSO_12D	6	0.23195	0.40365	0.992646	1116	2	-0.018039
KMT2B	A558_6UM_0.5GY_v_DMSO_12D	6	0.043934	0.1229	0.992646	329	4	-0.24332
SORL1	A558_6UM_0.5GY_v_DMSO_12D	6	0.066062	0.16532	0.992646	451	2	-0.031437
ALAD	A558_6UM_0.5GY_v_DMSO_12D	6	0.45835	0.60281	0.994679	1710	2	-0.016321
PNP	A558_6UM_0.5GY_v_DMSO_12D	6	0.6794	0.73293	0.999881	2091	1	-0.066338
ZBTB40	A558_6UM_0.5GY_v_DMSO_12D	6	0.053343	0.1443	0.992646	393	2	0.076343
nonTarget-071	A558_6UM_0.5GY_v_DMSO_12D	1	0.15017	0.15033	0.992646	828	1	-0.27004
PSMB2	A558_6UM_0.5GY_v_DMSO_12D	6	0.10992	0.23436	0.992646	651	3	-0.15888
RPTOR	A558_6UM_0.5GY_v_DMSO_12D	6	0.47931	0.62243	0.994679	1766	2	-0.10894
UBE2A	A558_6UM_0.5GY_v_DMSO_12D	6	0.12784	0.26212	0.992646	722	3	-0.061127
HMGA2	A558_6UM_0.5GY_v_DMSO_12D	6	0.13339	0.27067	0.992646	751	2	-0.066086
DHFR2	A558_6UM_0.5GY_v_DMSO_12D	6	0.045551	0.12666	0.992646	341	2	-0.031213
COPB1	A558_6UM_0.5GY_v_DMSO_12D	6	0.085446	0.19613	0.992646	536	3	-0.019712
ORC3	A558_6UM_0.5GY_v_DMSO_12D	6	0.078248	0.18475	0.992646	510	3	-0.10927
ANGEL2	A558_6UM_0.5GY_v_DMSO_12D	6	0.44478	0.59015	0.994679	1675	2	-0.1298
FANCI	A558_6UM_0.5GY_v_DMSO_12D	6	0.50743	0.64883	0.996279	1848	1	-0.08965
FGFR1	A558_6UM_0.5GY_v_DMSO_12D	6	0.21999	0.39333	0.992646	1084	2	-0.019432
LCP1	A558_6UM_0.5GY_v_DMSO_12D	6	0.20401	0.37509	0.992646	1036	2	0.013734
TMEM109	A558_6UM_0.5GY_v_DMSO_12D	6	0.13689	0.27582	0.992646	767	1	-0.030464
PLK5	A558_6UM_0.5GY_v_DMSO_12D	6	0.13818	0.27776	0.992646	772	3	-0.061785
GCH1	A558_6UM_0.5GY_v_DMSO_12D	6	0.48577	0.62842	0.994679	1791	1	-0.045337
NR1D1	A558_6UM_0.5GY_v_DMSO_12D	6	0.10423	0.22557	0.992646	624	2	0.025127
HDAC2	A558_6UM_0.5GY_v_DMSO_12D	6	0.017621	0.057139	0.982971	162	2	-0.021856
CHD3	A558_6UM_0.5GY_v_DMSO_12D	6	0.35218	0.50793	0.992646	1433	2	-0.063738
CCN2	A558_6UM_0.5GY_v_DMSO_12D	6	0.27975	0.44479	0.992646	1221	2	-0.068117
CUX1	A558_6UM_0.5GY_v_DMSO_12D	6	0.50663	0.64808	0.996279	1846	1	-0.00095159
LIN9	A558_6UM_0.5GY_v_DMSO_12D	6	0.1697	0.32543	0.992646	908	2	-0.060712
HSPB1	A558_6UM_0.5GY_v_DMSO_12D	6	0.20705	0.3795	0.992646	1046	2	0.01488
ZFAT	A558_6UM_0.5GY_v_DMSO_12D	6	0.20332	0.37409	0.992646	1033	3	-0.081145
MRE11	A558_6UM_0.5GY_v_DMSO_12D	6	0.62836	0.70825	0.999881	2027	1	-0.066447
FAS	A558_6UM_0.5GY_v_DMSO_12D	6	0.39832	0.54829	0.992646	1552	2	0.0033629
ABCA6	A558_6UM_0.5GY_v_DMSO_12D	6	0.36597	0.52023	0.992646	1465	2	-0.066302
TPT1	A558_6UM_0.5GY_v_DMSO_12D	6	0.38222	0.53397	0.992646	1508	2	0.068454
SRSF2	A558_6UM_0.5GY_v_DMSO_12D	6	0.014968	0.049803	0.973906	145	4	-0.31841
TNFAIP3	A558_6UM_0.5GY_v_DMSO_12D	6	0.43299	0.57949	0.992696	1650	2	-0.023445
RPS6KA6	A558_6UM_0.5GY_v_DMSO_12D	6	0.055511	0.14798	0.992646	405	2	-0.042081
ABCA13	A558_6UM_0.5GY_v_DMSO_12D	6	0.060969	0.1571	0.992646	429	1	-0.026754
NKX2-1	A558_6UM_0.5GY_v_DMSO_12D	6	0.37052	0.524	0.992646	1474	2	-0.083985
PARP1	A558_6UM_0.5GY_v_DMSO_12D	6	0.032397	0.094698	0.992646	257	4	-0.21841
H2AC20	A558_6UM_0.5GY_v_DMSO_12D	6	0.083966	0.19392	0.992646	530	3	-0.16736
6008	A558_6UM_0.5GY_v_DMSO_12D	6	0.010888	0.038669	0.955294	111	1	0.044889
YWHAE	A558_6UM_0.5GY_v_DMSO_12D	6	0.16201	0.31393	0.992646	870	3	-0.12405
DCBLD1	A558_6UM_0.5GY_v_DMSO_12D	6	0.0060524	0.0242	0.955294	70	3	-0.071849
HDAC7	A558_6UM_0.5GY_v_DMSO_12D	6	0.39657	0.54665	0.992646	1545	2	-0.052694
nonTarget-065	A558_6UM_0.5GY_v_DMSO_12D	1	0.079762	0.080246	0.982971	517	1	-0.40005
LIFR	A558_6UM_0.5GY_v_DMSO_12D	6	0.43428	0.58063	0.992696	1653	2	-0.031015
ABCA7	A558_6UM_0.5GY_v_DMSO_12D	6	0.17407	0.33173	0.992646	924	3	-0.21199
ACVR2A	A558_6UM_0.5GY_v_DMSO_12D	6	0.087849	0.1999	0.992646	545	3	-0.04891
FZD8	A558_6UM_0.5GY_v_DMSO_12D	6	0.33279	0.49087	0.992646	1373	2	-0.038501
TBXAS1	A558_6UM_0.5GY_v_DMSO_12D	6	0.046716	0.12935	0.992646	347	4	-0.17945
TGM7	A558_6UM_0.5GY_v_DMSO_12D	6	0.11762	0.24656	0.992646	681	2	-0.060517
CXCR1	A558_6UM_0.5GY_v_DMSO_12D	6	0.95696	0.95692	0.999881	2729	0	0.063645
LMNA	A558_6UM_0.5GY_v_DMSO_12D	6	0.2016	0.37165	0.992646	1028	3	-0.12323
IL2RA	A558_6UM_0.5GY_v_DMSO_12D	6	0.060288	0.15584	0.992646	425	2	-0.037432
NCAPG	A558_6UM_0.5GY_v_DMSO_12D	6	0.40351	0.55294	0.992646	1571	2	0.010887
HTATIP2	A558_6UM_0.5GY_v_DMSO_12D	6	0.20466	0.37608	0.992646	1038	1	0.012113
PCBD1	A558_6UM_0.5GY_v_DMSO_12D	6	0.050028	0.13709	0.992646	371	4	-0.16498
STX2	A558_6UM_0.5GY_v_DMSO_12D	6	0.76259	0.78142	0.999881	2215	1	-0.075471
ATR	A558_6UM_0.5GY_v_DMSO_12D	6	0.14651	0.29047	0.992646	812	2	-0.093876
SMARCA4	A558_6UM_0.5GY_v_DMSO_12D	6	0.55471	0.67706	0.9997	1928	1	-0.099856
IDH1	A558_6UM_0.5GY_v_DMSO_12D	6	0.30303	0.46495	0.992646	1284	2	0.021562
WRN	A558_6UM_0.5GY_v_DMSO_12D	6	0.054777	0.14674	0.992646	401	3	-0.11096
ADRB1	A558_6UM_0.5GY_v_DMSO_12D	6	0.17426	0.33195	0.992646	925	2	-0.056054
GTF2H4	A558_6UM_0.5GY_v_DMSO_12D	6	0.15169	0.29848	0.992646	834	2	-0.024495
FRK	A558_6UM_0.5GY_v_DMSO_12D	6	0.41873	0.56668	0.992646	1609	1	-0.085193
RECQL4	A558_6UM_0.5GY_v_DMSO_12D	6	0.28003	0.44505	0.992646	1222	1	-0.026285
OXGR1	A558_6UM_0.5GY_v_DMSO_12D	6	0.26186	0.4294	0.992646	1178	2	-0.05859
GPR68	A558_6UM_0.5GY_v_DMSO_12D	6	0.33396	0.49189	0.992646	1376	2	-0.03063
APBB1	A558_6UM_0.5GY_v_DMSO_12D	6	0.30766	0.4689	0.992646	1296	1	-0.078707
SMOX	A558_6UM_0.5GY_v_DMSO_12D	6	0.048075	0.13259	0.992646	361	4	-0.26471
NAA80	A558_6UM_0.5GY_v_DMSO_12D	3	0.13198	0.2151	0.992646	742	2	-0.18095
H4C8	A558_6UM_0.5GY_v_DMSO_12D	6	0.5197	0.66053	0.99654	1880	2	-0.1287
PSMD2	A558_6UM_0.5GY_v_DMSO_12D	6	0.24695	0.41665	0.992646	1142	1	-0.082382
SOX9	A558_6UM_0.5GY_v_DMSO_12D	6	0.047044	0.13006	0.992646	352	4	-0.1581
SRTT1	A558_6UM_0.5GY_v_DMSO_12D	6	0.18702	0.35069	0.992646	969	1	0.0096279
SORD	A558_6UM_0.5GY_v_DMSO_12D	6	0.063911	0.16177	0.992646	441	3	-0.17529
CREBL2	A558_6UM_0.5GY_v_DMSO_12D	6	0.12667	0.26027	0.992646	716	3	-0.090114
GAS7	A558_6UM_0.5GY_v_DMSO_12D	6	0.28411	0.44862	0.992646	1234	2	-0.014698
HDAC5	A558_6UM_0.5GY_v_DMSO_12D	6	0.13212	0.26872	0.992646	743	1	0.06496
GART	A558_6UM_0.5GY_v_DMSO_12D	6	0.39883	0.54881	0.992646	1553	2	-0.046189
DYDC2	A558_6UM_0.5GY_v_DMSO_12D	6	0.51257	0.65388	0.99654	1861	1	-0.009016
EPHB2	A558_6UM_0.5GY_v_DMSO_12D	6	0.128	0.26239	0.992646	724	3	-0.046875
NAMPT	A558_6UM_0.5GY_v_DMSO_12D	6	0.66322	0.72491	0.999881	2066	1	-0.10739
PORCN	A558_6UM_0.5GY_v_DMSO_12D	6	0.50842	0.64984	0.996279	1853	1	-0.054263
SRTT6	A558_6UM_0.5GY_v_DMSO_12D	6	0.202	0.37216	0.992646	1029	3	-0.12671
nonTarget-100	A558_6UM_0.5GY_v_DMSO_12D	1	0.068406	0.068572	0.982971	461	1	-0.30679
NAP1L3	A558_6UM_0.5GY_v_DMSO_12D	6	0.15388	0.30174	0.992646	840	2	-0.11571
CBX1	A558_6UM_0.5GY_v_DMSO_12D	6	0.015499	0.051297	0.973906	150	1	0.057988
PHYKPL	A558_6UM_0.5GY_v_DMSO_12D	3	0.12327	0.20237	0.992646	702	2	-0.14533
ELL	A558_6UM_0.5GY_v_DMSO_12D	6	0.098685	0.21702	0.992646	595	2	-0.12792
NANOG	A558_6UM_0.5GY_v_DMSO_12D	6	0.089377	0.20231	0.992646	550	3	-0.084001
PLAUR	A558_6UM_0.5GY_v_DMSO_12D	6	0.060946	0.15705	0.992646	428	2	0.008182
FANCF	A558_6UM_0.5GY_v_DMSO_12D	6	0.54401	0.67289	0.99893	1917	1	-0.0032677
nonTarget-028	A558_6UM_0.5GY_v_DMSO_12D	1	0.15471	0.15478	0.992646	844	1	-0.17646
TASP1	A558_6UM_0.5GY_v_DMSO_12D	6	0.054687	0.14659	0.992646	400	2	0.013687
NFE2L2	A558_6UM_0.5GY_v_DMSO_12D	6	0.6135	0.70163	0.9997	2003	1	-0.0027462
WAS	A558_6UM_0.5GY_v_DMSO_12D	6	0.005922	0.023789	0.955294	69	5	-0.15847
MEGF11	A558_6UM_0.5GY_v_DMSO_12D	6	0.33798	0.49548	0.992646	1390	2	-0.11539
nonTarget-087	A558_6UM_0.5GY_v_DMSO_12D	1	0.36426	0.36388	0.992646	1462	0	-0.099953
RUNX1	A558_6UM_0.5GY_v_DMSO_12D	6	0.43475	0.58103	0.992696	1656	1	-0.12087
DDB1	A558_6UM_0.5GY_v_DMSO_12D	6	0.0073074	0.028727	0.955294	81	5	-0.14224
MTCH2	A558_6UM_0.5GY_v_DMSO_12D	6	0.48493	0.62753	0.994679	1787	2	-0.068724
WDR5	A558_6UM_0.5GY_v_DMSO_12D	6	0.16222	0.31419	0.992646	872	2	-0.064173
ALOX15B	A558_6UM_0.5GY_v_DMSO_12D	6	0.16759	0.32213	0.992646	897	3	-0.083592
ATP8A1	A558_6UM_0.5GY_v_DMSO_12D	6	0.20843	0.38151	0.992646	1051	2	-0.082233
PMS1	A558_6UM_0.5GY_v_DMSO_12D	6	0.63723	0.71248	0.999881	2034	1	0.044975
ACKR4	A558_6UM_0.5GY_v_DMSO_12D	9	0.050088	0.15378	0.992646	372	5	-0.16828
SSTR2	A558_6UM_0.5GY_v_DMSO_12D	6	0.44908	0.59419	0.994679	1688	1	-0.11567
SPDYA	A558_6UM_0.5GY_v_DMSO_12D	6	0.22659	0.39918	0.992646	1100	2	-0.11577
RSPO2	A558_6UM_0.5GY_v_DMSO_12D	6	0.027263	0.082236	0.982971	232	3	-0.15566
ERAS	A558_6UM_0.5GY_v_DMSO_12D	6	0.88458	0.88552	0.999881	2497	0	-0.063216
SMARCA2	A558_6UM_0.5GY_v_DMSO_12D	6	0.59139	0.69223	0.9997	1970	1	-0.036472
CDKN2A	A558_6UM_0.5GY_v_DMSO_12D	6	0.10814	0.2317	0.992646	641	3	-0.1688
PSMD8	A558_6UM_0.5GY_v_DMSO_12D	6	0.10968	0.234	0.992646	650	3	-0.27676
SPAST	A558_6UM_0.5GY_v_DMSO_12D	6	0.078525	0.18524	0.992646	512	2	-0.03132
PSMB3	A558_6UM_0.5GY_v_DMSO_12D	6	0.37449	0.52738	0.992646	1488	1	-0.089098
CCR2	A558_6UM_0.5GY_v_DMSO_12D	6	0.16649	0.32054	0.992646	890	3	-0.10453
RAC3	A558_6UM_0.5GY_v_DMSO_12D	6	0.78661	0.798	0.999881	2251	1	-0.070568
NRAS	A558_6UM_0.5GY_v_DMSO_12D	6	0.049195	0.13518	0.992646	366	4	-0.2192
NR2F6	A558_6UM_0.5GY_v_DMSO_12D	6	0.85532	0.85625	0.999881	2419	1	0.0058228
MAP3K1	A558_6UM_0.5GY_v_DMSO_12D	6	0.34689	0.50344	0.992646	1416	2	-0.093934
EIF2S2	A558_6UM_0.5GY_v_DMSO_12D	6	0.13996	0.28055	0.992646	783	2	-0.029422
POLD1	A558_6UM_0.5GY_v_DMSO_12D	6	0.34248	0.49947	0.992646	1405	2	-0.070696
ATF1	A558_6UM_0.5GY_v_DMSO_12D	6	0.10435	0.22573	0.992646	625	1	0.070922
SRTT4	A558_6UM_0.5GY_v_DMSO_12D	6	0.51532	0.65657	0.99654	1871	1	-0.067291
MTMR8	A558_6UM_0.5GY_v_DMSO_12D	6	0.070457	0.17221	0.992646	471	2	-0.063635
EPC2	A558_6UM_0.5GY_v_DMSO_12D	6	0.1209	0.25146	0.992646	693	2	-0.029587
MITF	A558_6UM_0.5GY_v_DMSO_12D	6	0.088199	0.20045	0.992646	546	1	-0.067815
nonTarget-017	A558_6UM_0.5GY_v_DMSO_12D	1	0.31938	0.31902	0.992646	1328	0	-0.17495
NCOA2	A558_6UM_0.5GY_v_DMSO_12D	6	0.20475	0.37623	0.992646	1040	3	-0.04727
CDC14A	A558_6UM_0.5GY_v_DMSO_12D	6	0.18708	0.3508	0.992646	970	3	-0.00026031
DHCR7	A558_6UM_0.5GY_v_DMSO_12D	6	0.10173	0.22159	0.992646	613	3	-0.23075
DMBT1	A558_6UM_0.5GY_v_DMSO_12D	6	0.069329	0.17049	0.992646	464	2	-0.050137
MCM8	A558_6UM_0.5GY_v_DMSO_12D	6	0.052228	0.14228	0.992646	387	4	-0.16173
ILVBL	A558_6UM_0.5GY_v_DMSO_12D	6	0.37375	0.52675	0.992646	1486	2	-0.069708
DLEU1	A558_6UM_0.5GY_v_DMSO_12D	6	0.13509	0.2731	0.992646	758	3	-0.18383
VDR	A558_6UM_0.5GY_v_DMSO_12D	6	0.019077	0.060912	0.982971	174	3	-0.076483
440577	A558_6UM_0.5GY_v_DMSO_12D	6	0.060383	0.156	0.992646	426	2	0.014772
SPO11	A558_6UM_0.5GY_v_DMSO_12D	6	0.73801	0.76581	0.999881	2165	1	0.014328
TP73	A558_6UM_0.5GY_v_DMSO_12D	6	0.1318	0.26821	0.992646	738	2	-0.11438
BRSK1	A558_6UM_0.5GY_v_DMSO_12D	6	0.0008357	0.0040296	0.526778	22	3	-0.28911
EIF3B	A558_6UM_0.5GY_v_DMSO_12D	6	0.12166	0.25256	0.992646	695	3	-0.20986
YWHAZ	A558_6UM_0.5GY_v_DMSO_12D	6	0.025828	0.078397	0.982971	216	4	-0.17449
GLYATL2	A558_6UM_0.5GY_v_DMSO_12D	6	0.54466	0.67313	0.99893	1918	1	-0.053411
BCL11A	A558_6UM_0.5GY_v_DMSO_12D	6	0.1368	0.27568	0.992646	765	3	-0.12971
MGAM	A558_6UM_0.5GY_v_DMSO_12D	6	0.75691	0.77785	0.999881	2202	1	-0.0067149
nonTarget-095	A558_6UM_0.5GY_v_DMSO_12D	1	0.23982	0.23953	0.992646	1128	1	-0.20854
CCR1	A558_6UM_0.5GY_v_DMSO_12D	6	0.2151	0.38889	0.992646	1071	2	0.0053894
PCYT1B	A558_6UM_0.5GY_v_DMSO_12D	6	0.38327	0.53488	0.992646	1513	2	0.053188
RAD23B	A558_6UM_0.5GY_v_DMSO_12D	6	0.44777	0.59294	0.994679	1686	1	-0.025283
INO80	A558_6UM_0.5GY_v_DMSO_12D	6	0.16462	0.31777	0.992646	880	3	-0.17289
TGS1	A558_6UM_0.5GY_v_DMSO_12D	6	0.12461	0.25695	0.992646	709	3	-0.037204
MTM1	A558_6UM_0.5GY_v_DMSO_12D	6	0.2014	0.37136	0.992646	1026	3	-0.051614
CHD5	A558_6UM_0.5GY_v_DMSO_12D	6	0.028138	0.084408	0.992646	236	3	-0.14719
PLAU	A558_6UM_0.5GY_v_DMSO_12D	6	0.33773	0.49526	0.992646	1389	2	-0.020382
TERT	A558_6UM_0.5GY_v_DMSO_12D	6	0.11315	0.23944	0.992646	661	2	-0.085707
RPL22	A558_6UM_0.5GY_v_DMSO_12D	6	0.03759	0.10754	0.992646	292	2	-0.061616
RICTOR	A558_6UM_0.5GY_v_DMSO_12D	6	0.042312	0.11908	0.992646	319	4	-0.16072
FOXP1	A558_6UM_0.5GY_v_DMSO_12D	6	0.1465	0.29044	0.992646	811	3	-0.086528
BCL2L2	A558_6UM_0.5GY_v_DMSO_12D	6	0.33073	0.48902	0.992646	1367	2	-0.086985
WEE1	A558_6UM_0.5GY_v_DMSO_12D	6	0.30634	0.4678	0.992646	1293	2	-0.10846
RAD54B	A558_6UM_0.5GY_v_DMSO_12D	6	0.31685	0.477	0.992646	1325	2	-0.025818
nonTarget-073	A558_6UM_0.5GY_v_DMSO_12D	1	0.14826	0.14845	0.992646	818	1	-0.26468
APLF	A558_6UM_0.5GY_v_DMSO_12D	6	0.91166	0.91246	0.999881	2578	0	0.0091603
TREX2	A558_6UM_0.5GY_v_DMSO_12D	6	0.3593	0.51429	0.992646	1449	2	-0.067869
CD5	A558_6UM_0.5GY_v_DMSO_12D	6	0.15754	0.30721	0.992646	854	3	-0.12601
CCN4	A558_6UM_0.5GY_v_DMSO_12D	6	0.090076	0.2034	0.992646	554	3	-0.2053
BGLAP	A558_6UM_0.5GY_v_DMSO_12D	6	0.43274	0.57925	0.992696	1648	1	-0.011651
POLE3	A558_6UM_0.5GY_v_DMSO_12D	6	0.04369	0.12227	0.992646	327	4	-0.25607
ARHGEF5	A558_6UM_0.5GY_v_DMSO_12D	6	0.050613	0.13853	0.992646	374	3	-0.18816
MTRR	A558_6UM_0.5GY_v_DMSO_12D	6	0.21677	0.39052	0.992646	1075	2	-0.12636
MCRS1	A558_6UM_0.5GY_v_DMSO_12D	6	0.17637	0.33511	0.992646	930	3	-0.14731
FZD7	A558_6UM_0.5GY_v_DMSO_12D	6	0.2832	0.44787	0.992646	1230	2	-0.0093489
BIVM-ERCC5	A558_6UM_0.5GY_v_DMSO_12D	6	0.30422	0.46596	0.992646	1287	1	-0.0045776
ETV6	A558_6UM_0.5GY_v_DMSO_12D	6	0.1449	0.28793	0.992646	804	3	-0.10964
TCF3	A558_6UM_0.5GY_v_DMSO_12D	6	0.11419	0.2411	0.992646	668	2	-0.021396
TYR	A558_6UM_0.5GY_v_DMSO_12D	6	0.28582	0.45009	0.992646	1238	2	-0.10234
HGFAC	A558_6UM_0.5GY_v_DMSO_12D	6	0.40816	0.5572	0.992646	1580	1	0.052918
TLK2	A558_6UM_0.5GY_v_DMSO_12D	6	0.63969	0.71371	0.999881	2038	1	-0.10925
PPP1CA	A558_6UM_0.5GY_v_DMSO_12D	6	0.030273	0.0895	0.992646	246	2	0.02994
TRIM36	A558_6UM_0.5GY_v_DMSO_12D	6	0.047264	0.13061	0.992646	354	4	-0.16906
RPL13A	A558_6UM_0.5GY_v_DMSO_12D	4	0.024281	0.062688	0.982971	203	1	0.067975
ERCC4	A558_6UM_0.5GY_v_DMSO_12D	6	0.039379	0.11196	0.992646	301	2	-0.038256
NR1H4	A558_6UM_0.5GY_v_DMSO_12D	6	0.11667	0.24499	0.992646	678	2	-0.08387
KYNU	A558_6UM_0.5GY_v_DMSO_12D	6	0.21845	0.39198	0.992646	1079	2	-0.093895
PDZD2	A558_6UM_0.5GY_v_DMSO_12D	6	0.10827	0.2319	0.992646	642	1	0.057762
ATMIN	A558_6UM_0.5GY_v_DMSO_12D	6	0.41346	0.5618	0.992646	1595	1	-0.0045765
SSTR3	A558_6UM_0.5GY_v_DMSO_12D	6	0.057561	0.15133	0.992646	417	2	0.078454
UCP2	A558_6UM_0.5GY_v_DMSO_12D	6	0.11783	0.24687	0.992646	682	3	-0.14034
CALML4	A558_6UM_0.5GY_v_DMSO_12D	6	0.39907	0.54902	0.992646	1554	1	-0.053168
FEV	A558_6UM_0.5GY_v_DMSO_12D	6	0.52298	0.66356	0.997075	1890	2	-0.03587
POLR1A	A558_6UM_0.5GY_v_DMSO_12D	6	0.67436	0.73054	0.999881	2084	1	0.032552
SPATA5L1	A558_6UM_0.5GY_v_DMSO_12D	6	0.038447	0.10967	0.992646	297	4	-0.31128
EPHA2	A558_6UM_0.5GY_v_DMSO_12D	6	0.28112	0.44599	0.992646	1224	2	-0.015618
PPP2R5C	A558_6UM_0.5GY_v_DMSO_12D	6	0.051217	0.13985	0.992646	378	4	-0.12856
GRIN2B	A558_6UM_0.5GY_v_DMSO_12D	6	0.067416	0.1673	0.992646	459	3	-0.17658
DYNLT1	A558_6UM_0.5GY_v_DMSO_12D	6	0.28655	0.45075	0.992646	1241	2	-0.10725
RAC1	A558_6UM_0.5GY_v_DMSO_12D	6	0.0041443	0.017174	0.87259	53	3	-0.18821
NQO1	A558_6UM_0.5GY_v_DMSO_12D	6	0.43541	0.58168	0.992696	1658	1	-0.024177
MUC1	A558_6UM_0.5GY_v_DMSO_12D	6	0.042449	0.11943	0.992646	321	4	-0.34813
SRTT7	A558_6UM_0.5GY_v_DMSO_12D	6	0.17518	0.3333	0.992646	926	3	-0.051087
CDKN1A	A558_6UM_0.5GY_v_DMSO_12D	6	0.34077	0.4979	0.992646	1401	2	8.6116e-05
RPA1	A558_6UM_0.5GY_v_DMSO_12D	6	0.081672	0.19023	0.992646	524	3	-0.093255
CDS1	A558_6UM_0.5GY_v_DMSO_12D	6	0.16782	0.32247	0.992646	898	2	-0.01009
PSMD5	A558_6UM_0.5GY_v_DMSO_12D	6	0.19155	0.3573	0.992646	988	2	-0.10544
FLT4	A558_6UM_0.5GY_v_DMSO_12D	6	0.097111	0.21455	0.992646	589	3	-0.049941
TMEM161A	A558_6UM_0.5GY_v_DMSO_12D	6	0.1553	0.30384	0.992646	848	3	-0.13945
NR1H3	A558_6UM_0.5GY_v_DMSO_12D	6	0.28117	0.44605	0.992646	1225	2	0.050797
HSPA9	A558_6UM_0.5GY_v_DMSO_12D	6	0.2822	0.44697	0.992646	1229	2	-0.070139
NOTCH4	A558_6UM_0.5GY_v_DMSO_12D	6	0.61057	0.70036	0.9997	1999	1	-0.032898
CAMTA1	A558_6UM_0.5GY_v_DMSO_12D	6	0.29704	0.45977	0.992646	1268	1	-0.036869
ABCA5	A558_6UM_0.5GY_v_DMSO_12D	6	0.18735	0.3512	0.992646	971	2	-0.059633
TAF1	A558_6UM_0.5GY_v_DMSO_12D	6	0.02299	0.071161	0.982971	197	2	-0.10186
IL3RA	A558_6UM_0.5GY_v_DMSO_12D	6	0.18853	0.35294	0.992646	976	2	0.10374
CRYAB	A558_6UM_0.5GY_v_DMSO_12D	6	0.43716	0.58322	0.992696	1664	2	-0.16003
ZNF483	A558_6UM_0.5GY_v_DMSO_12D	6	0.44936	0.59438	0.994679	1689	2	-0.05863
KISS1R	A558_6UM_0.5GY_v_DMSO_12D	6	0.12684	0.26057	0.992646	718	3	-0.15372
DDX5	A558_6UM_0.5GY_v_DMSO_12D	6	0.31548	0.47589	0.992646	1324	2	-0.040941
GALE	A558_6UM_0.5GY_v_DMSO_12D	6	0.30687	0.46825	0.992646	1294	2	0.011625
COL1A1	A558_6UM_0.5GY_v_DMSO_12D	6	0.27725	0.44253	0.992646	1217	2	-0.098766
CDK12	A558_6UM_0.5GY_v_DMSO_12D	6	0.36465	0.51914	0.992646	1463	2	-0.00088171
SSRP1	A558_6UM_0.5GY_v_DMSO_12D	6	0.12797	0.26235	0.992646	723	3	-0.19841
PSMB1	A558_6UM_0.5GY_v_DMSO_12D	6	0.14288	0.28482	0.992646	800	3	-0.28056
RPL10A	A558_6UM_0.5GY_v_DMSO_12D	4	0.40352	0.48994	0.992646	1572	1	0.13813
XRCC1	A558_6UM_0.5GY_v_DMSO_12D	6	0.039672	0.11263	0.992646	302	2	0.032292
MLF1	A558_6UM_0.5GY_v_DMSO_12D	6	0.80001	0.80793	0.999881	2270	1	-0.073126
BCL7A	A558_6UM_0.5GY_v_DMSO_12D	6	0.95804	0.95811	0.999881	2734	0	-0.011413
ADAD1	A558_6UM_0.5GY_v_DMSO_12D	6	0.15412	0.30212	0.992646	841	3	-0.082313
HSP90AB1	A558_6UM_0.5GY_v_DMSO_12D	6	0.26467	0.43177	0.992646	1187	2	0.0097374
DFFB	A558_6UM_0.5GY_v_DMSO_12D	6	0.090567	0.2042	0.992646	556	3	-0.11825
MXI1	A558_6UM_0.5GY_v_DMSO_12D	6	0.92939	0.93004	0.999881	2630	0	-0.00052084
MRPS11	A558_6UM_0.5GY_v_DMSO_12D	6	0.0029731	0.01254	0.859248	38	3	-0.2581
FOS	A558_6UM_0.5GY_v_DMSO_12D	6	0.057416	0.15111	0.992646	416	2	-0.052042
RPL37A	A558_6UM_0.5GY_v_DMSO_12D	1	0.49582	0.49498	0.992646	1816	0	-0.0057421
SATB1	A558_6UM_0.5GY_v_DMSO_12D	6	0.14919	0.2945	0.992646	823	2	-0.022647
MTMR4	A558_6UM_0.5GY_v_DMSO_12D	6	0.26842	0.435	0.992646	1194	2	-0.04142
MYOD1	A558_6UM_0.5GY_v_DMSO_12D	6	0.12514	0.25774	0.992646	711	3	-0.31265
MAPK3	A558_6UM_0.5GY_v_DMSO_12D	6	0.34959	0.50586	0.992646	1425	2	-0.059337
RB1CC1	A558_6UM_0.5GY_v_DMSO_12D	6	0.0071883	0.028269	0.955294	80	2	-0.053209
SBDS	A558_6UM_0.5GY_v_DMSO_12D	6	0.58039	0.68755	0.9997	1958	1	-0.057492
HMMR	A558_6UM_0.5GY_v_DMSO_12D	6	0.52352	0.66411	0.99709	1891	2	0.093881
CAD	A558_6UM_0.5GY_v_DMSO_12D	6	0.40021	0.54999	0.992646	1559	2	-0.11233
HID1	A558_6UM_0.5GY_v_DMSO_12D	6	0.19782	0.36632	0.992646	1012	2	-0.041083
HELZ	A558_6UM_0.5GY_v_DMSO_12D	6	0.042288	0.11902	0.992646	318	3	-0.16774
TRIM43	A558_6UM_0.5GY_v_DMSO_12D	6	0.16165	0.31339	0.992646	868	3	-0.17909
GLRX2	A558_6UM_0.5GY_v_DMSO_12D	6	0.158	0.30787	0.992646	856	3	-0.11022
nonTarget-033	A558_6UM_0.5GY_v_DMSO_12D	1	0.62038	0.6198	0.994679	2013	0	0.087774
UBE2D3	A558_6UM_0.5GY_v_DMSO_12D	6	0.40764	0.55675	0.992646	1578	2	-0.050381
BAAT	A558_6UM_0.5GY_v_DMSO_12D	6	0.078639	0.18545	0.992646	514	3	-0.068607
MAPK14	A558_6UM_0.5GY_v_DMSO_12D	6	0.18913	0.35379	0.992646	979	2	0.058084
HIP1	A558_6UM_0.5GY_v_DMSO_12D	6	0.49944	0.64134	0.995735	1828	2	-0.033644
INCENP	A558_6UM_0.5GY_v_DMSO_12D	6	0.94715	0.94733	0.999881	2695	0	0.021382
IMPDH1	A558_6UM_0.5GY_v_DMSO_12D	6	0.15418	0.3022	0.992646	842	2	-0.044682
MSH2	A558_6UM_0.5GY_v_DMSO_12D	6	0.060569	0.15639	0.992646	427	3	-0.060623
nonTarget-088	A558_6UM_0.5GY_v_DMSO_12D	1	0.24759	0.24745	0.992646	1145	1	-0.16864
SUCNR1	A558_6UM_0.5GY_v_DMSO_12D	6	0.37109	0.52441	0.992646	1476	1	-0.056726
PREX1	A558_6UM_0.5GY_v_DMSO_12D	6	0.28713	0.45123	0.992646	1243	2	-0.093105
MCTS1	A558_6UM_0.5GY_v_DMSO_12D	6	0.29967	0.46201	0.992646	1275	2	-0.12951
HSD11B2	A558_6UM_0.5GY_v_DMSO_12D	6	0.096022	0.21281	0.992646	582	3	-0.084818
RAP2B	A558_6UM_0.5GY_v_DMSO_12D	6	0.57707	0.68616	0.9997	1954	1	-0.034228
DROSHA	A558_6UM_0.5GY_v_DMSO_12D	6	0.084873	0.19533	0.992646	533	2	-0.0081976
NBPF1	A558_6UM_0.5GY_v_DMSO_12D	6	0.89297	0.89386	0.999881	2518	0	0.078345
NPM1	A558_6UM_0.5GY_v_DMSO_12D	6	0.2005	0.37004	0.992646	1025	2	-0.10956
PTS	A558_6UM_0.5GY_v_DMSO_12D	6	0.11421	0.24112	0.992646	669	3	-0.044125
PHF1	A558_6UM_0.5GY_v_DMSO_12D	6	0.10139	0.22109	0.992646	610	2	0.0048371
DBR1	A558_6UM_0.5GY_v_DMSO_12D	6	0.042788	0.12017	0.992646	324	2	0.05067
PPARD	A558_6UM_0.5GY_v_DMSO_12D	6	0.4584	0.60285	0.994679	1711	1	-0.029018
SSBP1	A558_6UM_0.5GY_v_DMSO_12D	6	0.10209	0.22212	0.992646	616	3	-0.15413
GAD2	A558_6UM_0.5GY_v_DMSO_12D	6	0.8226	0.82613	0.999881	2326	1	0.033853
NFKB2	A558_6UM_0.5GY_v_DMSO_12D	6	0.058266	0.15245	0.992646	419	3	-0.17647
PDCD4	A558_6UM_0.5GY_v_DMSO_12D	6	0.90343	0.90434	0.999881	2557	0	-0.022483
GPR158	A558_6UM_0.5GY_v_DMSO_12D	6	0.24127	0.41155	0.992646	1132	1	-0.063287
UGDH	A558_6UM_0.5GY_v_DMSO_12D	6	0.57179	0.684	0.9997	1947	1	-0.079141
CDC7	A558_6UM_0.5GY_v_DMSO_12D	6	0.39642	0.54653	0.992646	1544	2	0.0016298
MBD1	A558_6UM_0.5GY_v_DMSO_12D	6	0.063688	0.16141	0.992646	439	1	0.1108
RFC2	A558_6UM_0.5GY_v_DMSO_12D	6	0.76529	0.78314	0.999881	2219	1	-0.12222
RASSF8	A558_6UM_0.5GY_v_DMSO_12D	6	0.52851	0.66701	0.997653	1899	1	0.006203
ESRRG	A558_6UM_0.5GY_v_DMSO_12D	6	0.18335	0.34529	0.992646	955	3	-0.045961
WNT2B	A558_6UM_0.5GY_v_DMSO_12D	6	0.052087	0.14197	0.992646	385	3	-0.084038
SESN2	A558_6UM_0.5GY_v_DMSO_12D	6	0.27117	0.43733	0.992646	1204	2	-0.15157
CCND2	A558_6UM_0.5GY_v_DMSO_12D	6	0.089526	0.20253	0.992646	552	1	0.1018
IFI16	A558_6UM_0.5GY_v_DMSO_12D	6	0.044516	0.12424	0.992646	331	1	0.068992
MSN	A558_6UM_0.5GY_v_DMSO_12D	6	0.26063	0.42843	0.992646	1174	2	0.012187
HINFP	A558_6UM_0.5GY_v_DMSO_12D	6	0.28131	0.44617	0.992646	1226	2	0.066736
OMA1	A558_6UM_0.5GY_v_DMSO_12D	6	0.13398	0.27161	0.992646	752	3	-0.096052
GTPBP4	A558_6UM_0.5GY_v_DMSO_12D	6	0.767	0.7844	0.999881	2221	1	-0.10926
PSMA8	A558_6UM_0.5GY_v_DMSO_12D	6	0.097457	0.21515	0.992646	591	3	-0.089147
DNMT3A	A558_6UM_0.5GY_v_DMSO_12D	6	0.071913	0.17463	0.992646	479	2	-0.066366
FSHR	A558_6UM_0.5GY_v_DMSO_12D	6	0.46688	0.61065	0.994679	1732	2	-0.03429
STYX	A558_6UM_0.5GY_v_DMSO_12D	6	0.36363	0.51826	0.992646	1461	2	0.012291
CDH1	A558_6UM_0.5GY_v_DMSO_12D	6	0.22969	0.40178	0.992646	1109	2	-0.024424
DNMT3B	A558_6UM_0.5GY_v_DMSO_12D	6	0.071806	0.17449	0.992646	478	3	-0.096525
NT5C2	A558_6UM_0.5GY_v_DMSO_12D	6	0.30713	0.46846	0.992646	1295	2	-0.041525
HDAC1	A558_6UM_0.5GY_v_DMSO_12D	6	0.048831	0.13441	0.992646	362	3	-0.15206
ZNF471	A558_6UM_0.5GY_v_DMSO_12D	6	0.05338	0.14438	0.992646	394	3	-0.12362
MGA	A558_6UM_0.5GY_v_DMSO_12D	6	0.47282	0.61631	0.994679	1748	2	0.065145
DHFR	A558_6UM_0.5GY_v_DMSO_12D	6	0.48619	0.62882	0.994769	1792	2	-0.10989
RTF6	A558_6UM_0.5GY_v_DMSO_12D	6	0.34708	0.50361	0.992646	1417	2	-0.059794
POLR2L	A558_6UM_0.5GY_v_DMSO_12D	6	0.75078	0.77387	0.999881	2191	1	-0.030808
TPR	A558_6UM_0.5GY_v_DMSO_12D	6	0.50014	0.64204	0.995735	1832	2	-0.076909
ATF2	A558_6UM_0.5GY_v_DMSO_12D	6	0.12527	0.25795	0.992646	712	3	-0.093242
PSMD7	A558_6UM_0.5GY_v_DMSO_12D	6	0.42101	0.56864	0.992646	1615	2	0.11464
PLCG1	A558_6UM_0.5GY_v_DMSO_12D	6	0.37257	0.52579	0.992646	1481	2	-0.10479
LSM14A	A558_6UM_0.5GY_v_DMSO_12D	6	0.37111	0.52443	0.992646	1477	2	-0.051583
SGPL1	A558_6UM_0.5GY_v_DMSO_12D	6	0.059607	0.15473	0.992646	421	1	0.046286
SMARCA1	A558_6UM_0.5GY_v_DMSO_12D	6	0.26932	0.43577	0.992646	1200	2	-0.086747
TMPRSS2	A558_6UM_0.5GY_v_DMSO_12D	6	0.015914	0.052488	0.973906	153	3	-0.14601
IDH2	A558_6UM_0.5GY_v_DMSO_12D	6	0.25793	0.42589	0.992646	1167	2	-0.037267
TRAP1	A558_6UM_0.5GY_v_DMSO_12D	6	0.14981	0.29548	0.992646	826	2	0.0074396
TREM1	A558_6UM_0.5GY_v_DMSO_12D	6	0.22378	0.3967	0.992646	1095	2	0.18066
RRAS	A558_6UM_0.5GY_v_DMSO_12D	6	0.25531	0.42354	0.992646	1161	2	-0.0999
NTRK1	A558_6UM_0.5GY_v_DMSO_12D	6	0.13195	0.26848	0.992646	741	3	-0.042544
TEP1	A558_6UM_0.5GY_v_DMSO_12D	6	0.17314	0.33032	0.992646	920	3	-0.12588
TUB	A558_6UM_0.5GY_v_DMSO_12D	6	0.064941	0.16344	0.992646	444	2	-0.018442
PAX8	A558_6UM_0.5GY_v_DMSO_12D	6	0.81561	0.82034	0.999881	2304	1	0.0054313
SPNS2	A558_6UM_0.5GY_v_DMSO_12D	6	0.18884	0.35335	0.992646	978	2	0.068093
FNTB	A558_6UM_0.5GY_v_DMSO_12D	6	0.59292	0.69283	0.9997	1973	1	0.023486
RPL13	A558_6UM_0.5GY_v_DMSO_12D	5	0.44217	0.57199	0.992646	1673	1	-0.030216
DMAP1	A558_6UM_0.5GY_v_DMSO_12D	6	0.4185	0.56643	0.992646	1608	1	-0.10066
H4-16	A558_6UM_0.5GY_v_DMSO_12D	6	0.81163	0.8171	0.999881	2293	1	-0.082767
PTP4A2	A558_6UM_0.5GY_v_DMSO_12D	6	0.31502	0.47544	0.992646	1322	1	0.046682
SSH2	A558_6UM_0.5GY_v_DMSO_12D	6	0.33339	0.49142	0.992646	1375	1	0.052145
PLXNA4	A558_6UM_0.5GY_v_DMSO_12D	6	0.21023	0.38404	0.992646	1057	2	-0.1276
RNF216	A558_6UM_0.5GY_v_DMSO_12D	6	0.37352	0.52659	0.992646	1485	1	-0.099719
MOCOS	A558_6UM_0.5GY_v_DMSO_12D	6	0.066401	0.16577	0.992646	452	2	-0.091747
KDM6A	A558_6UM_0.5GY_v_DMSO_12D	6	0.1835	0.34553	0.992646	956	3	-0.14012
ITPR1	A558_6UM_0.5GY_v_DMSO_12D	6	0.051077	0.13957	0.992646	376	3	-0.18307
RAC2	A558_6UM_0.5GY_v_DMSO_12D	6	0.18008	0.34042	0.992646	947	2	0.026408
NIPBL	A558_6UM_0.5GY_v_DMSO_12D	6	0.13883	0.27874	0.992646	777	2	0.02261
UGCG	A558_6UM_0.5GY_v_DMSO_12D	6	0.48039	0.6234	0.994679	1768	2	0.033566
UBQLN4	A558_6UM_0.5GY_v_DMSO_12D	6	0.29587	0.4588	0.992646	1264	2	-0.20463
IGFN1	A558_6UM_0.5GY_v_DMSO_12D	6	0.28567	0.44995	0.992646	1236	2	-0.13333
RASSF1	A558_6UM_0.5GY_v_DMSO_12D	6	0.038543	0.1099	0.992646	298	4	-0.2147
TYMP	A558_6UM_0.5GY_v_DMSO_12D	6	0.59899	0.69545	0.9997	1981	1	0.1625
RBBP8	A558_6UM_0.5GY_v_DMSO_12D	6	0.27232	0.43829	0.992646	1208	2	0.033749
CHD1L	A558_6UM_0.5GY_v_DMSO_12D	6	0.41635	0.5645	0.992646	1603	2	-0.078119
HIF3A	A558_6UM_0.5GY_v_DMSO_12D	6	0.021455	0.06716	0.982971	186	4	-0.23924
APEH	A558_6UM_0.5GY_v_DMSO_12D	6	0.014338	0.048278	0.973906	140	3	-0.082013
ABCD4	A558_6UM_0.5GY_v_DMSO_12D	6	0.36216	0.517	0.992646	1456	2	-0.034363
GLO1	A558_6UM_0.5GY_v_DMSO_12D	6	0.16566	0.31927	0.992646	885	1	0.0020473
ATOX1	A558_6UM_0.5GY_v_DMSO_12D	6	0.094159	0.20981	0.992646	571	1	4.5743e-07
AHCY	A558_6UM_0.5GY_v_DMSO_12D	6	0.14128	0.28249	0.992646	792	2	-0.14971
VCP	A558_6UM_0.5GY_v_DMSO_12D	6	0.032712	0.095559	0.992646	258	4	-0.23233
ID3	A558_6UM_0.5GY_v_DMSO_12D	6	0.41024	0.55893	0.992646	1586	1	0.10221
CACNG3	A558_6UM_0.5GY_v_DMSO_12D	6	0.18654	0.34995	0.992646	967	2	-0.05708
JAG1	A558_6UM_0.5GY_v_DMSO_12D	6	0.092176	0.20686	0.992646	562	2	0.079837
HACD1	A558_6UM_0.5GY_v_DMSO_12D	6	0.2144	0.38838	0.992646	1069	2	-0.040516
DAO	A558_6UM_0.5GY_v_DMSO_12D	6	0.1649	0.31817	0.992646	881	3	-0.088716
BUB1B	A558_6UM_0.5GY_v_DMSO_12D	6	0.48844	0.63089	0.995299	1796	2	-0.086673
NAV3	A558_6UM_0.5GY_v_DMSO_12D	6	0.1524	0.29964	0.992646	837	3	-0.072288
TFG	A558_6UM_0.5GY_v_DMSO_12D	6	0.096798	0.21404	0.992646	586	2	0.078183
SUZ12	A558_6UM_0.5GY_v_DMSO_12D	6	0.061983	0.15869	0.992646	432	2	0.11663
CNR2	A558_6UM_0.5GY_v_DMSO_12D	6	0.41001	0.55874	0.992646	1585	1	0.0024806
PCBP1	A558_6UM_0.5GY_v_DMSO_12D	6	0.41828	0.56618	0.992646	1606	2	-0.1445
KDM1A	A558_6UM_0.5GY_v_DMSO_12D	6	0.29339	0.45664	0.992646	1255	2	-0.022351
SPTLC2	A558_6UM_0.5GY_v_DMSO_12D	6	0.01716	0.055889	0.982971	160	2	0.06801
HPD	A558_6UM_0.5GY_v_DMSO_12D	6	0.88103	0.88208	0.999881	2487	0	-0.046079
ACIN1	A558_6UM_0.5GY_v_DMSO_12D	6	0.46205	0.6063	0.994679	1715	2	-0.063636
GAMT	A558_6UM_0.5GY_v_DMSO_12D	6	0.10195	0.22194	0.992646	615	2	-0.05496
FAM120A	A558_6UM_0.5GY_v_DMSO_12D	6	0.011599	0.040552	0.955294	117	1	0.088779
PYHIN1	A558_6UM_0.5GY_v_DMSO_12D	6	0.065145	0.16379	0.992646	446	3	-0.14126
ABCA8	A558_6UM_0.5GY_v_DMSO_12D	6	0.08312	0.1926	0.992646	527	2	-0.042471
CEP41	A558_6UM_0.5GY_v_DMSO_12D	6	0.88722	0.88806	0.999881	2504	0	-0.055471
UBE2V1	A558_6UM_0.5GY_v_DMSO_12D	6	0.4535	0.59845	0.994679	1699	2	-0.13596
TAT	A558_6UM_0.5GY_v_DMSO_12D	6	0.32413	0.48334	0.992646	1344	2	-0.063859
FNBP1	A558_6UM_0.5GY_v_DMSO_12D	6	0.32237	0.48183	0.992646	1339	2	-0.086139
ZNRF1	A558_6UM_0.5GY_v_DMSO_12D	6	0.21468	0.38857	0.992646	1070	1	0.060265
OGFOD2	A558_6UM_0.5GY_v_DMSO_12D	6	0.49618	0.638	0.995516	1817	2	-0.072219
CHDH	A558_6UM_0.5GY_v_DMSO_12D	6	0.010827	0.038483	0.955294	110	3	-0.14215
SPATA18	A558_6UM_0.5GY_v_DMSO_12D	6	0.39813	0.54811	0.992646	1551	1	0.047048
CDK9	A558_6UM_0.5GY_v_DMSO_12D	6	0.14829	0.29307	0.992646	819	2	-0.072898
NUP210L	A558_6UM_0.5GY_v_DMSO_12D	6	0.39043	0.54109	0.992646	1532	2	0.04046
CSNK1E	A558_6UM_0.5GY_v_DMSO_12D	6	0.46949	0.61305	0.994679	1740	1	0.042181
POLR2I	A558_6UM_0.5GY_v_DMSO_12D	6	0.123	0.2545	0.992646	699	3	-0.21992
POLK	A558_6UM_0.5GY_v_DMSO_12D	6	0.37206	0.52534	0.992646	1479	1	-0.023895
UCP3	A558_6UM_0.5GY_v_DMSO_12D	6	0.47601	0.61936	0.994679	1756	1	-0.047932
NFAT5	A558_6UM_0.5GY_v_DMSO_12D	6	0.32439	0.48354	0.992646	1346	1	-0.026448
EP400	A558_6UM_0.5GY_v_DMSO_12D	6	0.4249	0.57206	0.992646	1630	2	-0.091828
AKT2	A558_6UM_0.5GY_v_DMSO_12D	6	0.070318	0.172	0.992646	470	2	0.014002
TAP1	A558_6UM_0.5GY_v_DMSO_12D	6	0.1669	0.32113	0.992646	892	2	-0.031413
POLE4	A558_6UM_0.5GY_v_DMSO_12D	6	0.85228	0.85336	0.999881	2412	1	0.044096
SOAT1	A558_6UM_0.5GY_v_DMSO_12D	6	0.186	0.34916	0.992646	965	2	-0.018927
REL	A558_6UM_0.5GY_v_DMSO_12D	6	0.25058	0.41963	0.992646	1148	2	0.0012179
CBFA2T3	A558_6UM_0.5GY_v_DMSO_12D	6	0.37067	0.52411	0.992646	1475	2	0.05559
GUCY1A2	A558_6UM_0.5GY_v_DMSO_12D	6	0.22912	0.40133	0.992646	1107	2	0.044393
BCL2L1	A558_6UM_0.5GY_v_DMSO_12D	6	0.21859	0.39209	0.992646	1080	2	-0.077128
nonTarget-027	A558_6UM_0.5GY_v_DMSO_12D	1	0.43587	0.43516	0.992646	1660	0	-0.050132
PI4KA	A558_6UM_0.5GY_v_DMSO_12D	6	0.053611	0.14476	0.992646	395	2	0.11347
PURA	A558_6UM_0.5GY_v_DMSO_12D	6	0.63181	0.70982	0.999881	2031	1	0.068121
CCNA1	A558_6UM_0.5GY_v_DMSO_12D	6	0.43687	0.58298	0.992696	1662	2	-0.066594
PAOX	A558_6UM_0.5GY_v_DMSO_12D	6	0.0093594	0.034404	0.955294	96	3	-0.12526
NBN	A558_6UM_0.5GY_v_DMSO_12D	6	0.16169	0.31344	0.992646	869	3	-0.15245
ANAPC4	A558_6UM_0.5GY_v_DMSO_12D	6	0.2707	0.43694	0.992646	1203	1	-0.082515
KLK2	A558_6UM_0.5GY_v_DMSO_12D	6	0.38198	0.5338	0.992646	1506	1	-0.001138
GPD1L	A558_6UM_0.5GY_v_DMSO_12D	6	0.43985	0.58581	0.994679	1668	1	-0.0040352
CD274	A558_6UM_0.5GY_v_DMSO_12D	6	0.28709	0.45117	0.992646	1242	2	-0.018184
FAM131B	A558_6UM_0.5GY_v_DMSO_12D	6	0.042423	0.11934	0.992646	320	2	-0.1031
PTTG1	A558_6UM_0.5GY_v_DMSO_12D	6	0.31946	0.47916	0.992646	1331	2	-0.043166
VPS4B	A558_6UM_0.5GY_v_DMSO_12D	6	0.3821	0.53389	0.992646	1507	2	0.01026
MPO	A558_6UM_0.5GY_v_DMSO_12D	6	0.17917	0.3391	0.992646	945	3	-0.14492
389901	A558_6UM_0.5GY_v_DMSO_12D	6	0.31943	0.47914	0.992646	1329	2	-0.074738
ANKRD17	A558_6UM_0.5GY_v_DMSO_12D	6	0.05243	0.14277	0.992646	388	2	0.052941
LYL1	A558_6UM_0.5GY_v_DMSO_12D	6	0.8678	0.86881	0.999881	2456	0	0.024546
GPC5	A558_6UM_0.5GY_v_DMSO_12D	6	0.091514	0.20579	0.992646	559	2	-0.028251
TMPPE	A558_6UM_0.5GY_v_DMSO_12D	6	0.50346	0.64514	0.996279	1839	2	-0.055049
PSME4	A558_6UM_0.5GY_v_DMSO_12D	6	0.93387	0.93448	0.999881	2642	0	0.053308
PTGER4	A558_6UM_0.5GY_v_DMSO_12D	6	0.1762	0.33484	0.992646	929	2	-0.076875
NACC2	A558_6UM_0.5GY_v_DMSO_12D	6	0.50982	0.6511	0.99654	1856	2	-0.016341
STAT2	A558_6UM_0.5GY_v_DMSO_12D	6	0.13911	0.2791	0.992646	778	2	0.026079
NSDHL	A558_6UM_0.5GY_v_DMSO_12D	6	0.21552	0.3893	0.992646	1073	2	-0.047696
SUPT16H	A558_6UM_0.5GY_v_DMSO_12D	6	0.19303	0.35942	0.992646	994	2	0.048773
RPS6KA5	A558_6UM_0.5GY_v_DMSO_12D	6	0.14159	0.28291	0.992646	794	2	-0.060413
MDM4	A558_6UM_0.5GY_v_DMSO_12D	6	0.15123	0.29776	0.992646	831	2	-0.074419
ARF4	A558_6UM_0.5GY_v_DMSO_12D	6	0.29757	0.46022	0.992646	1270	2	0.0023581
POLR2C	A558_6UM_0.5GY_v_DMSO_12D	6	0.14573	0.28926	0.992646	808	2	-0.051274
SHTN1	A558_6UM_0.5GY_v_DMSO_12D	12	0.21176	0.45947	0.992646	1065	3	-0.0071615
EPN1	A558_6UM_0.5GY_v_DMSO_12D	6	0.07248	0.17544	0.992646	485	2	0.022156
CARS1	A558_6UM_0.5GY_v_DMSO_12D	6	0.21121	0.3854	0.992646	1063	2	-0.060379
PHLPP2	A558_6UM_0.5GY_v_DMSO_12D	6	0.18187	0.34314	0.992646	952	2	-0.087511
ARHGAP30	A558_6UM_0.5GY_v_DMSO_12D	6	0.22865	0.40096	0.992646	1106	2	-0.083399
POT1	A558_6UM_0.5GY_v_DMSO_12D	6	0.049736	0.13645	0.992646	367	2	0.097269
MFHAS1	A558_6UM_0.5GY_v_DMSO_12D	6	0.92891	0.92956	0.999881	2626	0	0.03497
nonTarget-069	A558_6UM_0.5GY_v_DMSO_12D	1	0.05436	0.054512	0.982971	397	1	-0.31962
RNF128	A558_6UM_0.5GY_v_DMSO_12D	6	0.90033	0.9013	0.999881	2547	0	-0.016993
ZNF385A	A558_6UM_0.5GY_v_DMSO_12D	6	0.14824	0.29299	0.992646	817	3	-0.01555
ARTN	A558_6UM_0.5GY_v_DMSO_12D	6	0.060286	0.15584	0.992646	424	3	-0.021827
MACF1	A558_6UM_0.5GY_v_DMSO_12D	6	0.44162	0.58734	0.994679	1670	2	0.060994
SMO	A558_6UM_0.5GY_v_DMSO_12D	6	0.0094658	0.034662	0.955294	97	1	0.095648
BRS3	A558_6UM_0.5GY_v_DMSO_12D	6	0.12476	0.25715	0.992646	710	2	-0.0029581
HACD2	A558_6UM_0.5GY_v_DMSO_12D	6	0.012579	0.043265	0.955294	128	4	-0.24918
CDH10	A558_6UM_0.5GY_v_DMSO_12D	6	0.17395	0.33154	0.992646	923	2	0.10109
ACSL6	A558_6UM_0.5GY_v_DMSO_12D	6	0.25541	0.42362	0.992646	1162	2	0.015752
HEPHL1	A558_6UM_0.5GY_v_DMSO_12D	6	0.5182	0.65911	0.99654	1874	2	-0.098406
HSDL1	A558_6UM_0.5GY_v_DMSO_12D	6	0.044602	0.12444	0.992646	333	3	-0.097593
TAOK3	A558_6UM_0.5GY_v_DMSO_12D	6	0.31293	0.47366	0.992646	1314	1	-0.045392
BCL3	A558_6UM_0.5GY_v_DMSO_12D	6	0.18775	0.35187	0.992646	972	2	0.064341
ANAPC1	A558_6UM_0.5GY_v_DMSO_12D	6	0.019542	0.062172	0.982971	176	3	-0.06511
ALOX15	A558_6UM_0.5GY_v_DMSO_12D	6	0.42866	0.57546	0.992696	1640	2	-0.15782
HSD17B3	A558_6UM_0.5GY_v_DMSO_12D	6	0.42302	0.57043	0.992646	1622	2	-0.1012
ANTXR2	A558_6UM_0.5GY_v_DMSO_12D	6	0.38136	0.53334	0.992646	1502	2	-0.090617
RNF43	A558_6UM_0.5GY_v_DMSO_12D	6	0.14008	0.28074	0.992646	786	2	0.033634
CD74	A558_6UM_0.5GY_v_DMSO_12D	6	0.51833	0.65923	0.99654	1875	2	-0.0011425
CDKN2D	A558_6UM_0.5GY_v_DMSO_12D	6	0.32748	0.48632	0.992646	1355	1	-0.022026
GAD1	A558_6UM_0.5GY_v_DMSO_12D	6	0.65132	0.7191	0.999881	2052	1	0.062642
PI4KB	A558_6UM_0.5GY_v_DMSO_12D	6	0.028524	0.085348	0.992646	238	1	0.055557
SMC3	A558_6UM_0.5GY_v_DMSO_12D	6	0.17359	0.33102	0.992646	921	3	-0.059218
PPP2R1A	A558_6UM_0.5GY_v_DMSO_12D	6	0.91109	0.91189	0.999881	2576	0	-0.012389
SCTR	A558_6UM_0.5GY_v_DMSO_12D	6	0.09482	0.21082	0.992646	573	1	0.24802
MTA2	A558_6UM_0.5GY_v_DMSO_12D	6	0.0050556	0.020568	0.91737	62	5	-0.16719
BAG6	A558_6UM_0.5GY_v_DMSO_12D	6	0.83859	0.84034	0.999881	2367	1	0.095179
TOX4	A558_6UM_0.5GY_v_DMSO_12D	6	0.35109	0.50707	0.992646	1430	1	0.087881
nonTarget-044	A558_6UM_0.5GY_v_DMSO_12D	1	0.18104	0.18071	0.992646	949	1	-0.2399
RPA4	A558_6UM_0.5GY_v_DMSO_12D	6	0.46915	0.61271	0.994679	1738	2	-0.01752
TACC3	A558_6UM_0.5GY_v_DMSO_12D	6	0.33083	0.48909	0.992646	1368	1	-0.072678
MSRB1	A558_6UM_0.5GY_v_DMSO_12D	6	0.30142	0.46357	0.992646	1280	2	0.076281
nonTarget-083	A558_6UM_0.5GY_v_DMSO_12D	1	0.49898	0.49819	0.992646	1824	0	-0.00060872
CDK7	A558_6UM_0.5GY_v_DMSO_12D	6	0.40356	0.55301	0.992646	1573	2	0.049701
KIF5B	A558_6UM_0.5GY_v_DMSO_12D	6	0.66553	0.72606	0.999881	2068	1	-0.038804
ATP2B3	A558_6UM_0.5GY_v_DMSO_12D	6	0.32692	0.48585	0.992646	1354	2	-0.094683
OLIG2	A558_6UM_0.5GY_v_DMSO_12D	6	0.21102	0.38517	0.992646	1061	3	-0.079264
AIPL1	A558_6UM_0.5GY_v_DMSO_12D	6	0.72236	0.75669	0.999881	2145	1	-0.032911
MAFA	A558_6UM_0.5GY_v_DMSO_12D	6	0.66769	0.72717	0.999881	2073	1	-0.0065218
ORC4	A558_6UM_0.5GY_v_DMSO_12D	6	0.31489	0.47528	0.992646	1321	2	-0.047994
FNIP2	A558_6UM_0.5GY_v_DMSO_12D	6	0.046825	0.12958	0.992646	349	4	-0.16925
PSMC1	A558_6UM_0.5GY_v_DMSO_12D	6	0.19333	0.35978	0.992646	996	1	0.00067438
ASH2L	A558_6UM_0.5GY_v_DMSO_12D	6	0.071132	0.17332	0.992646	474	1	0.038554
DMGDH	A558_6UM_0.5GY_v_DMSO_12D	6	0.10652	0.22924	0.992646	636	2	0.13888
MCM3	A558_6UM_0.5GY_v_DMSO_12D	6	0.2407	0.41112	0.992646	1130	2	-0.045487
SFRP4	A558_6UM_0.5GY_v_DMSO_12D	6	0.19384	0.36048	0.992646	998	3	-0.093079
MLH3	A558_6UM_0.5GY_v_DMSO_12D	6	0.19074	0.35602	0.992646	985	2	0.00985
HEY1	A558_6UM_0.5GY_v_DMSO_12D	6	0.032019	0.093755	0.992646	255	2	0.071391
DGKZ	A558_6UM_0.5GY_v_DMSO_12D	6	0.23804	0.40886	0.992646	1124	2	-0.051826
NRG1	A558_6UM_0.5GY_v_DMSO_12D	6	0.52408	0.66461	0.99709	1893	1	-0.014943
AMN1	A558_6UM_0.5GY_v_DMSO_12D	6	0.021501	0.067281	0.982971	187	2	-0.02978
UCHL5	A558_6UM_0.5GY_v_DMSO_12D	6	0.13684	0.27573	0.992646	766	2	-0.011523
COMMD4	A558_6UM_0.5GY_v_DMSO_12D	6	0.76486	0.78288	0.999881	2218	1	-0.031986
SMAD1	A558_6UM_0.5GY_v_DMSO_12D	6	0.16508	0.31844	0.992646	883	3	-0.15869
ALK	A558_6UM_0.5GY_v_DMSO_12D	6	0.14667	0.29072	0.992646	813	2	-0.10157
IP6K3	A558_6UM_0.5GY_v_DMSO_12D	6	0.52118	0.66182	0.99654	1885	1	-0.037898
SMARCAD1	A558_6UM_0.5GY_v_DMSO_12D	6	0.96767	0.96771	0.999881	2776	0	-0.0071401
ESCO1	A558_6UM_0.5GY_v_DMSO_12D	6	0.2003	0.36983	0.992646	1023	2	-0.020289
WT1	A558_6UM_0.5GY_v_DMSO_12D	6	0.48955	0.63201	0.995299	1801	2	-0.069995
ABCA2	A558_6UM_0.5GY_v_DMSO_12D	6	0.60316	0.6972	0.9997	1991	1	-0.1253
PREX2	A558_6UM_0.5GY_v_DMSO_12D	6	0.89948	0.90041	0.999881	2544	0	-0.06257
PRIMPOL	A558_6UM_0.5GY_v_DMSO_12D	6	0.15695	0.30625	0.992646	851	3	-0.085165
RBX1	A558_6UM_0.5GY_v_DMSO_12D	6	0.15521	0.30371	0.992646	847	3	-0.057704
SETD4	A558_6UM_0.5GY_v_DMSO_12D	6	0.16381	0.31649	0.992646	878	2	0.022414
NDRG2	A558_6UM_0.5GY_v_DMSO_12D	6	0.2914	0.45495	0.992646	1251	1	0.094619
CRY2	A558_6UM_0.5GY_v_DMSO_12D	6	0.064367	0.16249	0.992646	443	1	0.00040525
ERBB4	A558_6UM_0.5GY_v_DMSO_12D	6	0.3395	0.49678	0.992646	1395	1	-0.092668
CDC73	A558_6UM_0.5GY_v_DMSO_12D	6	0.093027	0.20806	0.992646	564	2	-0.06186
H4C3	A558_6UM_0.5GY_v_DMSO_12D	6	0.19687	0.36497	0.992646	1008	2	0.089508
SACS	A558_6UM_0.5GY_v_DMSO_12D	6	0.0033324	0.013986	0.87259	43	2	0.054878
nonTarget-064	A558_6UM_0.5GY_v_DMSO_12D	1	0.40933	0.40902	0.992646	1583	0	-0.091676
IFNGR2	A558_6UM_0.5GY_v_DMSO_12D	6	0.19441	0.36131	0.992646	1001	2	-0.023634
PRLR	A558_6UM_0.5GY_v_DMSO_12D	6	0.49861	0.64053	0.995735	1823	2	0.125
MYO6	A558_6UM_0.5GY_v_DMSO_12D	6	0.80355	0.8107	0.999881	2278	1	-0.058606
EHBP1	A558_6UM_0.5GY_v_DMSO_12D	6	0.13288	0.26993	0.992646	749	2	-0.13901
RPL27	A558_6UM_0.5GY_v_DMSO_12D	10	0.031652	0.1148	0.992646	251	6	-0.22068
MED1	A558_6UM_0.5GY_v_DMSO_12D	6	0.93255	0.93317	0.999881	2639	0	0.050735
CHRAC1	A558_6UM_0.5GY_v_DMSO_12D	6	0.62378	0.70622	0.9997	2023	1	0.050525
RAD21	A558_6UM_0.5GY_v_DMSO_12D	6	0.64848	0.71785	0.999881	2048	1	0.001466
PYCARD	A558_6UM_0.5GY_v_DMSO_12D	6	0.076179	0.18147	0.992646	500	1	0.13703
OBSCN	A558_6UM_0.5GY_v_DMSO_12D	6	0.21154	0.38591	0.992646	1064	3	-0.022503
UPP1	A558_6UM_0.5GY_v_DMSO_12D	6	0.037874	0.10822	0.992646	294	4	-0.11835
DEK	A558_6UM_0.5GY_v_DMSO_12D	6	0.81596	0.82067	0.999881	2306	1	-0.013216
POU2F2	A558_6UM_0.5GY_v_DMSO_12D	6	0.10105	0.22051	0.992646	607	2	-0.12387
CCNK	A558_6UM_0.5GY_v_DMSO_12D	6	0.095343	0.21168	0.992646	577	2	-0.0099963
MBOAT2	A558_6UM_0.5GY_v_DMSO_12D	6	0.08454	0.19485	0.992646	532	3	-0.040402
NR5A1	A558_6UM_0.5GY_v_DMSO_12D	6	0.77269	0.78816	0.999881	2230	1	0.052567
PSMA3	A558_6UM_0.5GY_v_DMSO_12D	6	0.10892	0.23283	0.992646	643	2	-0.015858
RANBP17	A558_6UM_0.5GY_v_DMSO_12D	6	0.77477	0.7896	0.999881	2234	1	0.0060167
PAX7	A558_6UM_0.5GY_v_DMSO_12D	6	0.19795	0.36648	0.992646	1014	3	-0.025644
TLR7	A558_6UM_0.5GY_v_DMSO_12D	6	0.46311	0.60721	0.994679	1718	1	0.091596
HDAC6	A558_6UM_0.5GY_v_DMSO_12D	6	0.52189	0.66247	0.99654	1887	2	0.046875
OMD	A558_6UM_0.5GY_v_DMSO_12D	6	0.31064	0.47151	0.992646	1306	2	-0.078348
ETV4	A558_6UM_0.5GY_v_DMSO_12D	6	0.44592	0.5913	0.994679	1679	2	-0.068881
CNOT7	A558_6UM_0.5GY_v_DMSO_12D	6	0.43284	0.57936	0.992696	1649	2	-0.05382
MTHFD2	A558_6UM_0.5GY_v_DMSO_12D	6	0.30771	0.46897	0.992646	1297	2	0.00044989
FHOD3	A558_6UM_0.5GY_v_DMSO_12D	6	0.68361	0.73513	0.999881	2096	1	0.029043
CRIP1	A558_6UM_0.5GY_v_DMSO_12D	6	0.081207	0.18953	0.992646	523	3	-0.1328
AMZ2	A558_6UM_0.5GY_v_DMSO_12D	6	0.040809	0.11541	0.992646	309	2	0.1211
TFAM	A558_6UM_0.5GY_v_DMSO_12D	6	0.51724	0.6583	0.99654	1872	2	-0.14916
NFIB	A558_6UM_0.5GY_v_DMSO_12D	6	0.018578	0.059642	0.982971	168	3	-0.106
USP6	A558_6UM_0.5GY_v_DMSO_12D	6	0.017938	0.05801	0.982971	163	2	0.078549
PALB2	A558_6UM_0.5GY_v_DMSO_12D	6	0.40342	0.55288	0.992646	1570	2	-0.014179
USP1	A558_6UM_0.5GY_v_DMSO_12D	6	0.74012	0.76712	0.999881	2173	1	-0.022973
CDKN2B	A558_6UM_0.5GY_v_DMSO_12D	6	0.95975	0.95987	0.999881	2742	0	0.027582
USP39	A558_6UM_0.5GY_v_DMSO_12D	6	0.34582	0.50243	0.992646	1413	1	0.013958
BRD4	A558_6UM_0.5GY_v_DMSO_12D	6	0.1664	0.3204	0.992646	889	3	-0.027361
PLK2	A558_6UM_0.5GY_v_DMSO_12D	6	0.085539	0.19627	0.992646	537	1	0.22145
CCDC178	A558_6UM_0.5GY_v_DMSO_12D	6	0.71375	0.75159	0.999881	2134	1	-0.0058999
CALR3	A558_6UM_0.5GY_v_DMSO_12D	6	0.10593	0.22823	0.992646	631	3	-0.12993
ARL5A	A558_6UM_0.5GY_v_DMSO_12D	6	0.33262	0.49071	0.992646	1372	2	-0.035768
IQGAP1	A558_6UM_0.5GY_v_DMSO_12D	6	0.61496	0.70231	0.9997	2006	1	-0.00095992
MYD88	A558_6UM_0.5GY_v_DMSO_12D	6	0.47353	0.61696	0.994679	1752	2	-0.060512
NMNAT1	A558_6UM_0.5GY_v_DMSO_12D	6	0.30918	0.47029	0.992646	1301	2	-0.069052
TNFRSF1A	A558_6UM_0.5GY_v_DMSO_12D	6	0.024666	0.075354	0.982971	207	2	0.02327
AKT1S1	A558_6UM_0.5GY_v_DMSO_12D	6	0.14069	0.28156	0.992646	791	2	-0.092519
UBE2B	A558_6UM_0.5GY_v_DMSO_12D	6	0.50609	0.64766	0.996279	1845	2	-0.039658
GHR	A558_6UM_0.5GY_v_DMSO_12D	6	0.26739	0.43412	0.992646	1192	1	0.003973
FGFBP1	A558_6UM_0.5GY_v_DMSO_12D	6	0.13942	0.27965	0.992646	780	2	-0.12909
JAK3	A558_6UM_0.5GY_v_DMSO_12D	6	0.033728	0.09811	0.992646	263	3	-0.13353
BHMT	A558_6UM_0.5GY_v_DMSO_12D	6	0.59207	0.69249	0.9997	1972	1	-0.097167
FIP1L1	A558_6UM_0.5GY_v_DMSO_12D	6	0.37712	0.5296	0.992646	1495	2	-0.065623
TSPO	A558_6UM_0.5GY_v_DMSO_12D	6	0.04033	0.11432	0.992646	307	3	-0.023353
CPPED1	A558_6UM_0.5GY_v_DMSO_12D	6	0.0053593	0.02169	0.91737	65	4	-0.2243
FLRT2	A558_6UM_0.5GY_v_DMSO_12D	6	0.098444	0.21667	0.992646	594	1	-0.060088
CCNB3	A558_6UM_0.5GY_v_DMSO_12D	6	0.1009	0.22029	0.992646	606	3	-0.028763
PTEN	A558_6UM_0.5GY_v_DMSO_12D	6	0.33837	0.49586	0.992646	1391	2	-0.010672
OXER1	A558_6UM_0.5GY_v_DMSO_12D	6	0.55123	0.6757	0.9997	1923	1	0.10673
nonTarget-013	A558_6UM_0.5GY_v_DMSO_12D	1	0.58338	0.58304	0.992696	1960	0	0.038696
PTK6	A558_6UM_0.5GY_v_DMSO_12D	6	0.024315	0.074469	0.982971	204	3	-0.073072
DIS3L2	A558_6UM_0.5GY_v_DMSO_12D	6	0.53442	0.66933	0.997929	1906	1	0.036524
BMI1	A558_6UM_0.5GY_v_DMSO_12D	6	0.88593	0.88676	0.999881	2500	0	0.035328
TAOK1	A558_6UM_0.5GY_v_DMSO_12D	6	0.19314	0.35956	0.992646	995	3	-0.098964
DNTT	A558_6UM_0.5GY_v_DMSO_12D	6	0.097293	0.21488	0.992646	590	3	-0.11308
OR52N1	A558_6UM_0.5GY_v_DMSO_12D	6	0.25675	0.42482	0.992646	1164	2	-0.053126
POLR2H	A558_6UM_0.5GY_v_DMSO_12D	6	0.14416	0.28672	0.992646	802	2	-0.034172
VTI1A	A558_6UM_0.5GY_v_DMSO_12D	6	0.45191	0.59688	0.994679	1696	1	-0.049273
729659	A558_6UM_0.5GY_v_DMSO_12D	5	0.12317	0.25053	0.992646	700	3	-0.10769
PGF	A558_6UM_0.5GY_v_DMSO_12D	6	0.63118	0.70951	0.999881	2030	1	-0.033082
PLA2G4B	A558_6UM_0.5GY_v_DMSO_12D	6	0.83757	0.83939	0.999881	2364	1	0.076875
WDR36	A558_6UM_0.5GY_v_DMSO_12D	6	0.5134	0.65468	0.99654	1865	2	0.099776
SGK1	A558_6UM_0.5GY_v_DMSO_12D	6	0.77133	0.78727	0.999881	2228	1	0.11275
SLC25A52	A558_6UM_0.5GY_v_DMSO_12D	6	0.25989	0.42775	0.992646	1172	2	0.0074568
PHB	A558_6UM_0.5GY_v_DMSO_12D	6	0.57268	0.68434	0.9997	1948	1	0.14812
ERCC8	A558_6UM_0.5GY_v_DMSO_12D	6	0.12765	0.26184	0.992646	721	3	-0.044245
RNASEH2C	A558_6UM_0.5GY_v_DMSO_12D	6	0.867	0.86805	0.999881	2453	0	0.066701
ESR1	A558_6UM_0.5GY_v_DMSO_12D	6	0.8624	0.86335	0.999881	2440	0	-0.0038545
PLEKHO1	A558_6UM_0.5GY_v_DMSO_12D	6	0.17579	0.33424	0.992646	927	2	-0.029565
SLX1A	A558_6UM_0.5GY_v_DMSO_12D	6	0.55361	0.67659	0.9997	1926	1	0.0057242
CHD8	A558_6UM_0.5GY_v_DMSO_12D	6	0.13186	0.26834	0.992646	739	3	-0.14581
ESPL1	A558_6UM_0.5GY_v_DMSO_12D	6	0.065723	0.16469	0.992646	449	1	-0.0026445
HCAR1	A558_6UM_0.5GY_v_DMSO_12D	6	0.15728	0.30679	0.992646	853	2	0.052886
RPL18	A558_6UM_0.5GY_v_DMSO_12D	6	0.29048	0.45416	0.992646	1248	2	0.047022
CCR7	A558_6UM_0.5GY_v_DMSO_12D	6	0.60133	0.69647	0.9997	1985	1	0.040958
H2BC12	A558_6UM_0.5GY_v_DMSO_12D	6	0.42186	0.56935	0.992646	1619	2	-0.010669
H3-3A	A558_6UM_0.5GY_v_DMSO_12D	6	0.22344	0.39644	0.992646	1094	1	-0.057503
643872	A558_6UM_0.5GY_v_DMSO_12D	5	0.40329	0.54394	0.992646	1569	1	-0.076651
LASP1	A558_6UM_0.5GY_v_DMSO_12D	6	0.38077	0.53287	0.992646	1500	2	-0.035494
ENDOG	A558_6UM_0.5GY_v_DMSO_12D	6	0.1302	0.26579	0.992646	731	2	-0.012329
ABCC2	A558_6UM_0.5GY_v_DMSO_12D	6	0.080535	0.18848	0.992646	520	2	0.01011
PAXIP1	A558_6UM_0.5GY_v_DMSO_12D	6	0.13974	0.28015	0.992646	781	3	-0.1983
FURIN	A558_6UM_0.5GY_v_DMSO_12D	6	0.28763	0.45169	0.992646	1245	2	-0.054782
PDGFRB	A558_6UM_0.5GY_v_DMSO_12D	6	0.32838	0.48714	0.992646	1357	2	0.018858
CWC27	A558_6UM_0.5GY_v_DMSO_12D	6	0.0083979	0.031777	0.955294	88	2	-0.099267
UMPS	A558_6UM_0.5GY_v_DMSO_12D	6	0.83638	0.83832	0.999881	2360	1	-0.032686
BRD3	A558_6UM_0.5GY_v_DMSO_12D	6	0.026772	0.080848	0.982971	227	1	0.078446
PRMT7	A558_6UM_0.5GY_v_DMSO_12D	6	0.018446	0.05928	0.982971	165	2	-0.084768
SMUG1	A558_6UM_0.5GY_v_DMSO_12D	6	0.021149	0.066407	0.982971	184	3	-0.032335
RDM1	A558_6UM_0.5GY_v_DMSO_12D	6	0.26164	0.42921	0.992646	1176	2	0.053042
DMTF1	A558_6UM_0.5GY_v_DMSO_12D	6	0.6091	0.69972	0.9997	1998	1	0.014868
PLEKHG2	A558_6UM_0.5GY_v_DMSO_12D	6	0.1014	0.22113	0.992646	611	2	-0.050833
EPS15	A558_6UM_0.5GY_v_DMSO_12D	6	0.29631	0.45917	0.992646	1266	2	-0.028088
PLXNB3	A558_6UM_0.5GY_v_DMSO_12D	6	0.48297	0.62585	0.994679	1782	2	-0.076595
LCMT2	A558_6UM_0.5GY_v_DMSO_12D	6	0.67521	0.73097	0.999881	2086	1	-0.0002744
KCTD11	A558_6UM_0.5GY_v_DMSO_12D	6	0.93005	0.9307	0.999881	2631	0	0.038927
TOP1	A558_6UM_0.5GY_v_DMSO_12D	6	0.50139	0.64327	0.995947	1835	2	-0.010213
SFRP5	A558_6UM_0.5GY_v_DMSO_12D	6	0.33147	0.48967	0.992646	1370	2	-0.12898
MYOCD	A558_6UM_0.5GY_v_DMSO_12D	6	0.52202	0.66262	0.99654	1888	2	-0.092946
HLF	A558_6UM_0.5GY_v_DMSO_12D	6	0.27334	0.43911	0.992646	1210	2	-0.0078586
PSMD10	A558_6UM_0.5GY_v_DMSO_12D	6	0.19663	0.36461	0.992646	1006	2	-0.093232
FARP2	A558_6UM_0.5GY_v_DMSO_12D	6	0.20539	0.37712	0.992646	1042	2	-0.074116
XPC	A558_6UM_0.5GY_v_DMSO_12D	6	0.11194	0.23744	0.992646	658	3	-0.15234
CD79B	A558_6UM_0.5GY_v_DMSO_12D	6	0.044955	0.12522	0.992646	335	4	-0.12255
RHOC	A558_6UM_0.5GY_v_DMSO_12D	6	0.030611	0.090271	0.992646	248	3	-0.056367
ETS1	A558_6UM_0.5GY_v_DMSO_12D	6	0.22814	0.40056	0.992646	1104	2	-0.0077177
SHPRH	A558_6UM_0.5GY_v_DMSO_12D	6	0.75911	0.77916	0.999881	2205	1	-0.05306
KMT2D	A558_6UM_0.5GY_v_DMSO_12D	4	0.012966	0.03711	0.955294	132	2	-0.087555
CCN3	A558_6UM_0.5GY_v_DMSO_12D	6	0.32295	0.48235	0.992646	1341	2	0.014249
RTF7	A558_6UM_0.5GY_v_DMSO_12D	6	0.20394	0.37496	0.992646	1035	3	-0.1633
GLP2R	A558_6UM_0.5GY_v_DMSO_12D	6	0.49151	0.63388	0.995516	1805	2	-0.081812
UPF1	A558_6UM_0.5GY_v_DMSO_12D	6	0.19578	0.36328	0.992646	1004	2	-0.013765
FUS	A558_6UM_0.5GY_v_DMSO_12D	6	0.20251	0.37296	0.992646	1032	3	-0.10659
CBX3	A558_6UM_0.5GY_v_DMSO_12D	6	0.59647	0.69434	0.9997	1978	1	0.052807
TRIM27	A558_6UM_0.5GY_v_DMSO_12D	6	0.30316	0.46503	0.992646	1285	1	-0.033413
SPTA1	A558_6UM_0.5GY_v_DMSO_12D	6	0.071014	0.17313	0.992646	473	2	-0.037728
nonTarget-098	A558_6UM_0.5GY_v_DMSO_12D	1	0.39415	0.39391	0.992646	1539	0	-0.064741
RPS25	A558_6UM_0.5GY_v_DMSO_12D	6	0.073154	0.17658	0.992646	487	3	-0.27131
PAX5	A558_6UM_0.5GY_v_DMSO_12D	6	0.31424	0.47469	0.992646	1319	2	-0.15388
OXNAD1	A558_6UM_0.5GY_v_DMSO_12D	6	0.14953	0.295	0.992646	825	3	-0.10934
NUTF2	A558_6UM_0.5GY_v_DMSO_12D	6	0.56699	0.68209	0.9997	1939	1	-0.013875
DDX10	A558_6UM_0.5GY_v_DMSO_12D	6	0.10015	0.21916	0.992646	600	3	-0.18587
NASP	A558_6UM_0.5GY_v_DMSO_12D	6	0.46418	0.60819	0.994679	1722	1	0.011073
L3HYPDH	A558_6UM_0.5GY_v_DMSO_12D	6	0.39759	0.54759	0.992646	1549	2	-0.065789
PNPO	A558_6UM_0.5GY_v_DMSO_12D	6	0.33617	0.49385	0.992646	1383	2	0.012596
UFL1	A558_6UM_0.5GY_v_DMSO_12D	6	0.096929	0.21424	0.992646	587	3	0.027726
EYA2	A558_6UM_0.5GY_v_DMSO_12D	6	0.25176	0.42064	0.992646	1151	2	0.055269
JAK2	A558_6UM_0.5GY_v_DMSO_12D	6	0.096469	0.21355	0.992646	585	2	0.010129
CLTC	A558_6UM_0.5GY_v_DMSO_12D	6	0.027336	0.08237	0.982971	234	3	-0.19593
CD1D	A558_6UM_0.5GY_v_DMSO_12D	6	0.50822	0.6496	0.996279	1852	1	-0.072575
CSMD1	A558_6UM_0.5GY_v_DMSO_12D	6	0.69076	0.73885	0.999881	2106	1	-0.041716
TRIP12	A558_6UM_0.5GY_v_DMSO_12D	6	0.63507	0.71137	0.999881	2032	1	0.1009
CSAD	A558_6UM_0.5GY_v_DMSO_12D	6	0.13313	0.27031	0.992646	750	3	-0.073508
JAK1	A558_6UM_0.5GY_v_DMSO_12D	6	0.41447	0.56277	0.992646	1600	2	0.079701
EGLN3	A558_6UM_0.5GY_v_DMSO_12D	6	0.12373	0.25562	0.992646	704	3	-0.058098
MAT2A	A558_6UM_0.5GY_v_DMSO_12D	6	0.59462	0.69358	0.9997	1976	1	0.028903
PSMC5	A558_6UM_0.5GY_v_DMSO_12D	6	0.24302	0.41311	0.992646	1135	2	0.11167
CHMP1B	A558_6UM_0.5GY_v_DMSO_12D	6	0.34229	0.4993	0.992646	1404	1	0.12247
AFF1	A558_6UM_0.5GY_v_DMSO_12D	6	0.62299	0.70587	0.9997	2019	1	0.0046284
SDCBP	A558_6UM_0.5GY_v_DMSO_12D	6	0.46886	0.61249	0.994679	1737	1	0.019132
ELF4	A558_6UM_0.5GY_v_DMSO_12D	6	0.020796	0.065453	0.982971	183	1	0.13247
DKC1	A558_6UM_0.5GY_v_DMSO_12D	6	0.24373	0.41382	0.992646	1138	2	-0.044603
MSX1	A558_6UM_0.5GY_v_DMSO_12D	6	0.18822	0.35252	0.992646	974	1	0.0407
SNAI1	A558_6UM_0.5GY_v_DMSO_12D	6	0.52098	0.66164	0.99654	1883	1	-0.10234
UVRAG	A558_6UM_0.5GY_v_DMSO_12D	6	0.38461	0.53602	0.992646	1516	1	0.074944
PIK3CA	A558_6UM_0.5GY_v_DMSO_12D	6	0.20677	0.37906	0.992646	1044	2	0.024726
HLA-A	A558_6UM_0.5GY_v_DMSO_12D	6	0.32002	0.47968	0.992646	1334	2	-0.031149
CALCR	A558_6UM_0.5GY_v_DMSO_12D	6	0.33874	0.49622	0.992646	1393	1	0.015034
SLC26A3	A558_6UM_0.5GY_v_DMSO_12D	6	0.16555	0.31909	0.992646	884	3	-0.089763
GTF2H2C	A558_6UM_0.5GY_v_DMSO_12D	2	0.82237	0.82166	0.999881	2325	0	0.03852
ZNF521	A558_6UM_0.5GY_v_DMSO_12D	6	0.83527	0.83734	0.999881	2357	1	-0.060895
ABL1	A558_6UM_0.5GY_v_DMSO_12D	6	0.16746	0.32193	0.992646	895	3	-0.06836
HSPA5	A558_6UM_0.5GY_v_DMSO_12D	6	0.51353	0.65481	0.99654	1866	2	-0.039597
PPARG	A558_6UM_0.5GY_v_DMSO_12D	6	0.49618	0.638	0.995516	1818	2	-0.084493
nonTarget-062	A558_6UM_0.5GY_v_DMSO_12D	1	0.48183	0.48107	0.992646	1775	0	-0.0091621
KDM3A	A558_6UM_0.5GY_v_DMSO_12D	6	0.94942	0.94956	0.999881	2704	0	0.089217
TLK1	A558_6UM_0.5GY_v_DMSO_12D	6	0.84023	0.84181	0.999881	2374	1	0.13349
ABCA10	A558_6UM_0.5GY_v_DMSO_12D	6	0.44621	0.59158	0.994679	1680	2	-0.0040931
TBXA2R	A558_6UM_0.5GY_v_DMSO_12D	6	0.70152	0.74467	0.999881	2118	1	-0.051953
VWA5A	A558_6UM_0.5GY_v_DMSO_12D	6	0.34406	0.50079	0.992646	1408	1	0.0060207
HELLS	A558_6UM_0.5GY_v_DMSO_12D	6	0.86998	0.87085	0.999881	2460	0	0.038338
HTR1F	A558_6UM_0.5GY_v_DMSO_12D	6	0.20857	0.38169	0.992646	1052	2	-0.075663
FBXO5	A558_6UM_0.5GY_v_DMSO_12D	6	0.14543	0.28877	0.992646	807	3	-0.13973
CTLA4	A558_6UM_0.5GY_v_DMSO_12D	6	0.89529	0.89618	0.999881	2525	0	0.025224
HERPUD1	A558_6UM_0.5GY_v_DMSO_12D	6	0.44712	0.59233	0.994679	1684	2	-0.10862
MYCL	A558_6UM_0.5GY_v_DMSO_12D	3	0.79109	0.79247	0.999881	2259	0	-0.034788
POLR2A	A558_6UM_0.5GY_v_DMSO_12D	6	0.89746	0.89836	0.999881	2535	0	-0.10411
ZNF750	A558_6UM_0.5GY_v_DMSO_12D	6	0.60828	0.69932	0.9997	1997	1	-0.02188
CNKSR1	A558_6UM_0.5GY_v_DMSO_12D	6	0.052986	0.14382	0.992646	390	2	0.12238
MORF4L2	A558_6UM_0.5GY_v_DMSO_12D	6	0.82655	0.82956	0.999881	2333	1	-0.05568
POLR2B	A558_6UM_0.5GY_v_DMSO_12D	6	0.1511	0.29753	0.992646	830	2	-0.0022466
GFPT2	A558_6UM_0.5GY_v_DMSO_12D	6	0.11905	0.24868	0.992646	686	3	-0.098465
GNAQ	A558_6UM_0.5GY_v_DMSO_12D	6	0.15177	0.29856	0.992646	835	3	-0.12317
RHOF	A558_6UM_0.5GY_v_DMSO_12D	6	0.41782	0.56574	0.992646	1605	2	0.10178
KLHL8	A558_6UM_0.5GY_v_DMSO_12D	6	0.72224	0.75662	0.999881	2144	1	-0.040003
ACCS	A558_6UM_0.5GY_v_DMSO_12D	6	0.41156	0.56021	0.992646	1590	2	-0.0041253
PAN3	A558_6UM_0.5GY_v_DMSO_12D	6	0.19524	0.36253	0.992646	1003	3	-0.15286
TENT5C	A558_6UM_0.5GY_v_DMSO_12D	6	0.27208	0.43809	0.992646	1207	2	0.041653
MECOM	A558_6UM_0.5GY_v_DMSO_12D	6	0.91284	0.91371	0.999881	2583	0	0.042563
GET3	A558_6UM_0.5GY_v_DMSO_12D	6	0.30815	0.46933	0.992646	1298	2	0.03145
MAP3K13	A558_6UM_0.5GY_v_DMSO_12D	6	0.026658	0.080528	0.982971	226	4	-0.25192
CCR8	A558_6UM_0.5GY_v_DMSO_12D	6	0.19838	0.3671	0.992646	1016	2	-0.016366
NR2F1	A558_6UM_0.5GY_v_DMSO_12D	6	0.89314	0.89402	0.999881	2519	0	0.019377
GNL1	A558_6UM_0.5GY_v_DMSO_12D	6	0.48412	0.62687	0.994679	1786	1	0.0766
PDIA3	A558_6UM_0.5GY_v_DMSO_12D	6	0.35423	0.50983	0.992646	1437	2	0.0064821
P2RY12	A558_6UM_0.5GY_v_DMSO_12D	6	0.30976	0.47077	0.992646	1303	2	-0.022123
TGM4	A558_6UM_0.5GY_v_DMSO_12D	6	0.89578	0.89662	0.999881	2528	0	-0.042977
WRNIP1	A558_6UM_0.5GY_v_DMSO_12D	6	0.055954	0.14867	0.992646	409	2	0.11463
NCOA6	A558_6UM_0.5GY_v_DMSO_12D	6	0.91974	0.92059	0.999881	2599	0	0.10078
MRC1	A558_6UM_0.5GY_v_DMSO_12D	6	0.79832	0.80663	0.999881	2268	1	0.023103
EME1	A558_6UM_0.5GY_v_DMSO_12D	6	0.18157	0.34266	0.992646	950	1	0.037719
KMT5A	A558_6UM_0.5GY_v_DMSO_12D	6	0.35805	0.5133	0.992646	1447	2	0.044816
THTPA	A558_6UM_0.5GY_v_DMSO_12D	6	0.14579	0.28935	0.992646	809	3	-0.030191
PARPBP	A558_6UM_0.5GY_v_DMSO_12D	6	0.41983	0.56764	0.992646	1612	2	0.014389
CCNG1	A558_6UM_0.5GY_v_DMSO_12D	6	0.15917	0.30963	0.992646	861	2	0.0038694
MCL1	A558_6UM_0.5GY_v_DMSO_12D	6	0.13752	0.27681	0.992646	770	1	0.029414
HELQ	A558_6UM_0.5GY_v_DMSO_12D	6	0.41345	0.56179	0.992646	1594	2	-0.043696
HHATL	A558_6UM_0.5GY_v_DMSO_12D	6	0.42924	0.57605	0.992696	1642	2	-0.07454
ESRRB	A558_6UM_0.5GY_v_DMSO_12D	6	0.89756	0.89843	0.999881	2536	0	0.073814
KAT2A	A558_6UM_0.5GY_v_DMSO_12D	6	0.71539	0.75254	0.999881	2136	1	-0.011457
SS18	A558_6UM_0.5GY_v_DMSO_12D	6	0.72702	0.75928	0.999881	2153	1	-0.04566
NBL1	A558_6UM_0.5GY_v_DMSO_12D	6	0.37917	0.53142	0.992646	1498	2	0.064516
QPCT	A558_6UM_0.5GY_v_DMSO_12D	6	0.11045	0.23516	0.992646	654	2	-0.086802
SNX25	A558_6UM_0.5GY_v_DMSO_12D	6	0.72347	0.75734	0.999881	2146	1	0.075931
GPRC5A	A558_6UM_0.5GY_v_DMSO_12D	6	0.026795	0.0809	0.982971	228	4	-0.22236
P2RY6	A558_6UM_0.5GY_v_DMSO_12D	6	0.23842	0.40921	0.992646	1125	1	0.013736
TCIM	A558_6UM_0.5GY_v_DMSO_12D	6	0.48783	0.63034	0.995299	1793	1	-0.056064
PBOV1	A558_6UM_0.5GY_v_DMSO_12D	6	0.13784	0.27726	0.992646	771	1	0.051205
KTN1	A558_6UM_0.5GY_v_DMSO_12D	6	0.22069	0.39395	0.992646	1088	2	-0.032869
CXCR4	A558_6UM_0.5GY_v_DMSO_12D	6	0.085206	0.1958	0.992646	534	1	0.089613
nonTarget-052	A558_6UM_0.5GY_v_DMSO_12D	1	0.55636	0.5556	0.992646	1931	0	0.030863
VHL	A558_6UM_0.5GY_v_DMSO_12D	6	0.31109	0.47193	0.992646	1308	2	0.16086
RANBP2	A558_6UM_0.5GY_v_DMSO_12D	6	0.80557	0.81233	0.999881	2282	1	-0.065041
LEF1	A558_6UM_0.5GY_v_DMSO_12D	6	0.32516	0.48422	0.992646	1348	1	0.04475
PSMD14	A558_6UM_0.5GY_v_DMSO_12D	6	0.79422	0.80355	0.999881	2263	1	-0.022567
POLRMT	A558_6UM_0.5GY_v_DMSO_12D	6	0.14183	0.28325	0.992646	795	3	-0.24075
ATAD5	A558_6UM_0.5GY_v_DMSO_12D	6	0.93755	0.93798	0.999881	2660	0	-0.014084
PPP1R15A	A558_6UM_0.5GY_v_DMSO_12D	6	0.38748	0.53839	0.992646	1521	1	0.15532
KIF22	A558_6UM_0.5GY_v_DMSO_12D	6	0.16257	0.31468	0.992646	873	1	-0.0094076
GNB1	A558_6UM_0.5GY_v_DMSO_12D	6	0.39335	0.54371	0.992646	1537	2	-0.044522
CHCHD7	A558_6UM_0.5GY_v_DMSO_12D	6	0.2718	0.43788	0.992646	1206	1	-0.016646
MCF2	A558_6UM_0.5GY_v_DMSO_12D	6	0.089428	0.2024	0.992646	551	2	0.018715
COMT	A558_6UM_0.5GY_v_DMSO_12D	6	0.12576	0.25874	0.992646	715	3	-0.18443
THRB	A558_6UM_0.5GY_v_DMSO_12D	6	0.017215	0.056058	0.982971	161	2	0.11425
RAB38	A558_6UM_0.5GY_v_DMSO_12D	6	0.0071241	0.027987	0.955294	79	3	-0.14754
MNDA	A558_6UM_0.5GY_v_DMSO_12D	6	0.22757	0.4001	0.992646	1101	2	0.023265
PTH1R	A558_6UM_0.5GY_v_DMSO_12D	6	0.34674	0.50334	0.992646	1415	2	0.062767
RBBP7	A558_6UM_0.5GY_v_DMSO_12D	6	0.70348	0.74577	0.999881	2121	1	0.12213
NAGS	A558_6UM_0.5GY_v_DMSO_12D	6	0.41374	0.56207	0.992646	1596	2	0.1398
COL5A3	A558_6UM_0.5GY_v_DMSO_12D	6	0.28597	0.45018	0.992646	1239	2	0.058398
ROS1	A558_6UM_0.5GY_v_DMSO_12D	6	0.38458	0.53599	0.992646	1515	2	-0.028171
DCBLD2	A558_6UM_0.5GY_v_DMSO_12D	6	0.071613	0.17413	0.992646	476	2	0.15354
GRIN2D	A558_6UM_0.5GY_v_DMSO_12D	6	0.30449	0.4662	0.992646	1288	2	-0.034139
ZNF408	A558_6UM_0.5GY_v_DMSO_12D	6	0.88109	0.88212	0.999881	2488	0	0.056206
EML4	A558_6UM_0.5GY_v_DMSO_12D	6	0.41838	0.56632	0.992646	1607	2	-0.027695
TDG	A558_6UM_0.5GY_v_DMSO_12D	6	0.24387	0.41398	0.992646	1139	2	-0.053173
ASB2	A558_6UM_0.5GY_v_DMSO_12D	6	0.34777	0.50424	0.992646	1420	2	-0.042614
METTL1	A558_6UM_0.5GY_v_DMSO_12D	6	0.93036	0.93105	0.999881	2632	0	0.065883
FMN2	A558_6UM_0.5GY_v_DMSO_12D	6	0.17292	0.33001	0.992646	919	3	-0.12035
H2BC8	A558_6UM_0.5GY_v_DMSO_12D	6	0.76763	0.78476	0.999881	2223	1	-0.01988
PCLAF	A558_6UM_0.5GY_v_DMSO_12D	6	0.29092	0.45453	0.992646	1250	2	-0.0013252
PPP2R3B	A558_6UM_0.5GY_v_DMSO_12D	6	0.64061	0.71413	0.999881	2039	1	0.072948
DCPS	A558_6UM_0.5GY_v_DMSO_12D	6	0.40164	0.55126	0.992646	1566	2	0.0053449
DLL1	A558_6UM_0.5GY_v_DMSO_12D	6	0.62362	0.70617	0.9997	2022	1	-0.048711
AR	A558_6UM_0.5GY_v_DMSO_12D	6	0.90819	0.90902	0.999881	2567	0	0.067877
ENDOD1	A558_6UM_0.5GY_v_DMSO_12D	6	0.38915	0.53993	0.992646	1528	1	0.030428
DEPDC1B	A558_6UM_0.5GY_v_DMSO_12D	6	0.41302	0.56142	0.992646	1593	2	-0.05063
MCOLN1	A558_6UM_0.5GY_v_DMSO_12D	6	0.15979	0.31056	0.992646	864	2	-0.018913
PLOD1	A558_6UM_0.5GY_v_DMSO_12D	6	0.2352	0.40641	0.992646	1120	2	-0.022984
SOX15	A558_6UM_0.5GY_v_DMSO_12D	6	0.26822	0.43481	0.992646	1193	1	-0.039425
TWNK	A558_6UM_0.5GY_v_DMSO_12D	6	0.66711	0.72693	0.999881	2071	1	-0.053103
ERCC3	A558_6UM_0.5GY_v_DMSO_12D	6	0.27948	0.44455	0.992646	1220	1	0.089509
FANCG	A558_6UM_0.5GY_v_DMSO_12D	6	0.40953	0.55833	0.992646	1584	2	-0.033563
TLR2	A558_6UM_0.5GY_v_DMSO_12D	6	0.25372	0.42221	0.992646	1155	2	-0.079874
RNF213	A558_6UM_0.5GY_v_DMSO_12D	6	0.34884	0.50515	0.992646	1424	2	-0.026645
KIT	A558_6UM_0.5GY_v_DMSO_12D	6	0.069782	0.17121	0.992646	467	1	0.017769
nonTarget-042	A558_6UM_0.5GY_v_DMSO_12D	1	0.44459	0.44392	0.992646	1674	0	-0.033623
nonTarget-003	A558_6UM_0.5GY_v_DMSO_12D	1	0.68385	0.68391	0.9997	2098	0	0.20156
PIKFYVE	A558_6UM_0.5GY_v_DMSO_12D	6	0.25402	0.42241	0.992646	1156	2	0.047398
EEF1E1	A558_6UM_0.5GY_v_DMSO_12D	6	0.87969	0.88075	0.999881	2485	0	0.015221
PDE4DIP	A558_6UM_0.5GY_v_DMSO_12D	6	0.024814	0.075781	0.982971	208	4	-0.22348
HSPA2	A558_6UM_0.5GY_v_DMSO_12D	6	0.36964	0.52328	0.992646	1473	2	-0.074148
PML	A558_6UM_0.5GY_v_DMSO_12D	6	0.47797	0.62116	0.994679	1763	2	-0.038683
AADAC	A558_6UM_0.5GY_v_DMSO_12D	6	0.30555	0.46712	0.992646	1292	2	-0.097646
C15orf65	A558_6UM_0.5GY_v_DMSO_12D	6	0.26905	0.43554	0.992646	1198	2	0.00087186
NUP153	A558_6UM_0.5GY_v_DMSO_12D	6	0.38605	0.53724	0.992646	1519	1	0.11556
ERCC1	A558_6UM_0.5GY_v_DMSO_12D	6	0.14887	0.294	0.992646	821	1	0.048468
CX3CR1	A558_6UM_0.5GY_v_DMSO_12D	3	0.59502	0.59672	0.994679	1977	1	0.073286
HYAL1	A558_6UM_0.5GY_v_DMSO_12D	9	0.23324	0.45236	0.992646	1118	1	-0.022215
RAP1A	A558_6UM_0.5GY_v_DMSO_12D	6	0.84309	0.84439	0.999881	2386	1	-0.044661
HSPA8	A558_6UM_0.5GY_v_DMSO_12D	6	0.42215	0.56962	0.992646	1621	2	-0.20806
DMTN	A558_6UM_0.5GY_v_DMSO_12D	6	0.29597	0.45887	0.992646	1265	1	0.12887
FZD10	A558_6UM_0.5GY_v_DMSO_12D	6	0.65415	0.72044	0.999881	2055	1	0.06645
TFF1	A558_6UM_0.5GY_v_DMSO_12D	6	0.6856	0.73615	0.999881	2099	1	0.11061
BAZ1B	A558_6UM_0.5GY_v_DMSO_12D	6	0.42441	0.57163	0.992646	1627	1	0.065109
CREB3L2	A558_6UM_0.5GY_v_DMSO_12D	6	0.49555	0.63745	0.995516	1815	2	-0.09242
CEP164	A558_6UM_0.5GY_v_DMSO_12D	6	0.51395	0.65516	0.99654	1868	2	0.040365
NXN	A558_6UM_0.5GY_v_DMSO_12D	6	0.69358	0.74039	0.999881	2109	1	0.020239
RPS17	A558_6UM_0.5GY_v_DMSO_12D	3	0.14923	0.23944	0.992646	824	1	-0.067143
DIS3	A558_6UM_0.5GY_v_DMSO_12D	6	0.78212	0.79468	0.999881	2245	1	0.11274
NSMCE4A	A558_6UM_0.5GY_v_DMSO_12D	6	0.39613	0.54627	0.992646	1543	2	-0.099161
S1PR3	A558_6UM_0.5GY_v_DMSO_12D	6	0.45256	0.59756	0.994679	1697	2	0.058349
DNM2	A558_6UM_0.5GY_v_DMSO_12D	6	0.06674	0.16632	0.992646	453	2	0.063401
PDS5B	A558_6UM_0.5GY_v_DMSO_12D	6	0.23124	0.40304	0.992646	1114	2	-0.065409
SCGB1A1	A558_6UM_0.5GY_v_DMSO_12D	6	0.31958	0.47926	0.992646	1332	2	0.13003
RASSF4	A558_6UM_0.5GY_v_DMSO_12D	6	0.90075	0.90172	0.999881	2549	0	-0.068848
AFF3	A558_6UM_0.5GY_v_DMSO_12D	6	0.38166	0.53358	0.992646	1504	2	-0.050661
ABCA3	A558_6UM_0.5GY_v_DMSO_12D	6	0.24922	0.41847	0.992646	1146	2	-0.026756
MCOLN3	A558_6UM_0.5GY_v_DMSO_12D	6	0.29811	0.46066	0.992646	1271	2	0.065703
MRTFA	A558_6UM_0.5GY_v_DMSO_12D	6	0.28175	0.44656	0.992646	1227	2	-0.046423
NDC80	A558_6UM_0.5GY_v_DMSO_12D	6	0.3231	0.48246	0.992646	1342	2	0.045543
PLA2R1	A558_6UM_0.5GY_v_DMSO_12D	6	0.20824	0.38122	0.992646	1050	3	-0.087965
NFIX	A558_6UM_0.5GY_v_DMSO_12D	6	0.49416	0.63619	0.995516	1811	2	0.055435
nonTarget-026	A558_6UM_0.5GY_v_DMSO_12D	1	0.27915	0.27883	0.992646	1219	0	-0.15294
PPFIA1	A558_6UM_0.5GY_v_DMSO_12D	6	0.076365	0.18181	0.992646	501	2	-0.042603
ZMAT3	A558_6UM_0.5GY_v_DMSO_12D	6	0.85481	0.85575	0.999881	2418	1	0.033709
NPRL3	A558_6UM_0.5GY_v_DMSO_12D	6	0.79727	0.80588	0.999881	2266	1	0.022193
LCTL	A558_6UM_0.5GY_v_DMSO_12D	6	0.86694	0.86798	0.999881	2452	0	-0.030636
MRPL36	A558_6UM_0.5GY_v_DMSO_12D	6	0.73883	0.76632	0.999881	2169	1	0.087763
CTC1	A558_6UM_0.5GY_v_DMSO_12D	6	0.31152	0.47229	0.992646	1309	2	0.020537
LBP	A558_6UM_0.5GY_v_DMSO_12D	6	0.16326	0.31569	0.992646	875	3	-0.1834
WAC	A558_6UM_0.5GY_v_DMSO_12D	6	0.22111	0.39439	0.992646	1089	1	0.18605
RBM10	A558_6UM_0.5GY_v_DMSO_12D	6	0.26986	0.43625	0.992646	1201	2	0.10987
TNP1	A558_6UM_0.5GY_v_DMSO_12D	6	0.35059	0.50666	0.992646	1428	1	-0.013336
CUL4B	A558_6UM_0.5GY_v_DMSO_12D	6	0.19123	0.35679	0.992646	986	2	-0.031476
UBC	A558_6UM_0.5GY_v_DMSO_12D	6	0.3635	0.51817	0.992646	1460	2	-0.019264
PEDS1-UBE2V1	A558_6UM_0.5GY_v_DMSO_12D	6	0.046568	0.12908	0.992646	346	2	-0.0064524
GRIN2A	A558_6UM_0.5GY_v_DMSO_12D	6	0.84271	0.84401	0.999881	2384	1	0.0071587
INO80E	A558_6UM_0.5GY_v_DMSO_12D	6	0.50063	0.64252	0.995735	1833	1	-0.0433
PLPP5	A558_6UM_0.5GY_v_DMSO_12D	6	0.48226	0.62506	0.994679	1778	2	0.015295
LONP1	A558_6UM_0.5GY_v_DMSO_12D	6	0.86116	0.86209	0.999881	2438	0	0.04517
AATF	A558_6UM_0.5GY_v_DMSO_12D	6	0.10533	0.2273	0.992646	628	3	-0.12706
GALR1	A558_6UM_0.5GY_v_DMSO_12D	6	0.31528	0.47568	0.992646	1323	2	0.10297
BOK	A558_6UM_0.5GY_v_DMSO_12D	6	0.48143	0.62433	0.994679	1773	2	-0.10525
SI	A558_6UM_0.5GY_v_DMSO_12D	6	0.50402	0.64567	0.996279	1841	2	-0.014475
E4F1	A558_6UM_0.5GY_v_DMSO_12D	6	0.28088	0.44579	0.992646	1223	2	0.041765
NFIA	A558_6UM_0.5GY_v_DMSO_12D	6	0.35761	0.51292	0.992646	1446	2	0.068562
CENPH	A558_6UM_0.5GY_v_DMSO_12D	6	0.92482	0.92562	0.999881	2615	0	0.029541
NCOA1	A558_6UM_0.5GY_v_DMSO_12D	6	0.33925	0.49661	0.992646	1394	2	-0.072543
ELN	A558_6UM_0.5GY_v_DMSO_12D	6	0.059439	0.15441	0.992646	420	3	-0.13778
CANT1	A558_6UM_0.5GY_v_DMSO_12D	6	0.87469	0.87572	0.999881	2470	0	0.036573
NPRL2	A558_6UM_0.5GY_v_DMSO_12D	6	0.2246	0.3974	0.992646	1097	1	-0.016262
ERG	A558_6UM_0.5GY_v_DMSO_12D	6	0.25485	0.42319	0.992646	1159	2	0.044118
UBE2W	A558_6UM_0.5GY_v_DMSO_12D	6	0.50333	0.645	0.996279	1838	2	-0.057454
DHODH	A558_6UM_0.5GY_v_DMSO_12D	6	0.57882	0.68684	0.9997	1957	1	0.02709
HSD11B1	A558_6UM_0.5GY_v_DMSO_12D	6	0.84062	0.84221	0.999881	2378	1	-0.0065916
NEIL2	A558_6UM_0.5GY_v_DMSO_12D	6	0.053115	0.14401	0.992646	391	2	0.12415
ABCA12	A558_6UM_0.5GY_v_DMSO_12D	6	0.92707	0.92779	0.999881	2623	0	0.0111
BTK	A558_6UM_0.5GY_v_DMSO_12D	6	0.47706	0.62029	0.994679	1759	2	-0.03459
TRIP13	A558_6UM_0.5GY_v_DMSO_12D	6	0.25202	0.42082	0.992646	1152	2	-0.092233
CASP14	A558_6UM_0.5GY_v_DMSO_12D	6	0.30925	0.47036	0.992646	1302	2	0.13343
PRKCI	A558_6UM_0.5GY_v_DMSO_12D	6	0.19633	0.36412	0.992646	1005	2	-0.029464
CMAS	A558_6UM_0.5GY_v_DMSO_12D	6	0.66897	0.72774	0.999881	2076	1	-0.043898
LMO1	A558_6UM_0.5GY_v_DMSO_12D	6	0.4835	0.62631	0.994679	1784	1	0.11349
H3-4	A558_6UM_0.5GY_v_DMSO_12D	6	0.43464	0.58096	0.992696	1655	2	-0.0073344
NKTR	A558_6UM_0.5GY_v_DMSO_12D	6	0.38341	0.53497	0.992646	1514	2	0.050097
SH2D1A	A558_6UM_0.5GY_v_DMSO_12D	6	0.18433	0.34683	0.992646	959	3	-0.11922
BCL6	A558_6UM_0.5GY_v_DMSO_12D	6	0.81002	0.81576	0.999881	2291	1	0.03345
RASL10A	A558_6UM_0.5GY_v_DMSO_12D	6	0.78986	0.80035	0.999881	2255	1	-0.020817
RERG	A558_6UM_0.5GY_v_DMSO_12D	6	0.26378	0.43101	0.992646	1184	2	0.040065
FIGNL1	A558_6UM_0.5GY_v_DMSO_12D	6	0.19273	0.35898	0.992646	993	1	0.15888
nonTarget-041	A558_6UM_0.5GY_v_DMSO_12D	1	0.5737	0.57312	0.992646	1949	0	0.070331
LNX2	A558_6UM_0.5GY_v_DMSO_12D	6	0.34456	0.50121	0.992646	1411	1	-0.0042171
CCR4	A558_6UM_0.5GY_v_DMSO_12D	6	0.16799	0.32272	0.992646	900	2	-0.093038
DCTN1	A558_6UM_0.5GY_v_DMSO_12D	6	0.08687	0.19849	0.992646	540	1	-0.021139
FLI1	A558_6UM_0.5GY_v_DMSO_12D	6	0.26186	0.4294	0.992646	1177	2	-0.034653
TSHR	A558_6UM_0.5GY_v_DMSO_12D	6	0.035975	0.10359	0.992646	278	4	-0.18648
nonTarget-036	A558_6UM_0.5GY_v_DMSO_12D	1	0.5936	0.59317	0.994679	1974	0	0.10441
PCMTD1	A558_6UM_0.5GY_v_DMSO_12D	6	0.29516	0.45816	0.992646	1260	2	0.021194
AMPD2	A558_6UM_0.5GY_v_DMSO_12D	6	0.23974	0.41036	0.992646	1127	2	-0.043071
GOT1L1	A558_6UM_0.5GY_v_DMSO_12D	6	0.16313	0.3155	0.992646	874	3	-0.13806
PARP3	A558_6UM_0.5GY_v_DMSO_12D	6	0.21009	0.38383	0.992646	1056	3	0.0040903
MRPS12	A558_6UM_0.5GY_v_DMSO_12D	6	0.50568	0.6472	0.996279	1844	2	-0.13015
FOXL2	A558_6UM_0.5GY_v_DMSO_12D	6	0.012254	0.042394	0.955294	125	4	-0.34894
PTPRB	A558_6UM_0.5GY_v_DMSO_12D	6	0.2969	0.45966	0.992646	1267	2	-0.0086138
TFEB	A558_6UM_0.5GY_v_DMSO_12D	6	0.46617	0.61003	0.994679	1729	2	0.085534
SETX	A558_6UM_0.5GY_v_DMSO_12D	6	0.046315	0.12854	0.992646	344	2	0.031379
DDIT4	A558_6UM_0.5GY_v_DMSO_12D	6	0.39719	0.54724	0.992646	1548	1	0.1454
PHF6	A558_6UM_0.5GY_v_DMSO_12D	6	0.06711	0.16689	0.992646	456	3	-0.050529
QDPR	A558_6UM_0.5GY_v_DMSO_12D	6	0.41438	0.56269	0.992646	1599	1	0.092093
RAP2A	A558_6UM_0.5GY_v_DMSO_12D	6	0.94852	0.94874	0.999881	2702	0	-0.019983
AXIN2	A558_6UM_0.5GY_v_DMSO_12D	6	0.17914	0.33907	0.992646	944	2	0.039438
PGBD3	A558_6UM_0.5GY_v_DMSO_12D	6	0.83059	0.83306	0.999881	2342	1	-0.0087459
CDO1	A558_6UM_0.5GY_v_DMSO_12D	6	0.13659	0.27537	0.992646	764	2	-0.0076388
CADM1	A558_6UM_0.5GY_v_DMSO_12D	6	0.91603	0.91703	0.999881	2590	0	-0.0045639
CRLS1	A558_6UM_0.5GY_v_DMSO_12D	6	0.40024	0.55003	0.992646	1560	2	-0.055427
PSMB9	A558_6UM_0.5GY_v_DMSO_12D	6	0.10532	0.22729	0.992646	627	3	-0.054744
nonTarget-031	A558_6UM_0.5GY_v_DMSO_12D	1	0.66012	0.66024	0.99654	2062	0	0.10705
JUN	A558_6UM_0.5GY_v_DMSO_12D	6	0.72592	0.75868	0.999881	2151	1	-0.006239
PARP2	A558_6UM_0.5GY_v_DMSO_12D	6	0.093907	0.20945	0.992646	569	2	0.028908
NCKIPSD	A558_6UM_0.5GY_v_DMSO_12D	6	0.30845	0.46964	0.992646	1299	2	-0.053636
H2BC3	A558_6UM_0.5GY_v_DMSO_12D	6	0.42324	0.57066	0.992646	1623	2	-0.013293
AKAP9	A558_6UM_0.5GY_v_DMSO_12D	6	0.88121	0.88224	0.999881	2489	0	-0.026814
MYH11	A558_6UM_0.5GY_v_DMSO_12D	6	0.84332	0.84463	0.999881	2388	1	0.025004
EXT2	A558_6UM_0.5GY_v_DMSO_12D	6	0.49253	0.63479	0.995516	1807	1	0.17131
MACROD1	A558_6UM_0.5GY_v_DMSO_12D	6	0.43139	0.57804	0.992696	1645	2	0.040324
KAT8	A558_6UM_0.5GY_v_DMSO_12D	6	0.2949	0.45793	0.992646	1258	2	-0.013937
BCL2L14	A558_6UM_0.5GY_v_DMSO_12D	6	0.10082	0.22015	0.992646	604	3	-0.11012
STAT1	A558_6UM_0.5GY_v_DMSO_12D	6	0.22779	0.40024	0.992646	1102	2	0.092357
POLN	A558_6UM_0.5GY_v_DMSO_12D	6	0.033763	0.09822	0.992646	264	2	0.015152
MORC1	A558_6UM_0.5GY_v_DMSO_12D	6	0.64396	0.71564	0.999881	2044	1	-0.059924
nonTarget-097	A558_6UM_0.5GY_v_DMSO_12D	1	0.54058	0.53949	0.992646	1912	0	0.014691
GGCX	A558_6UM_0.5GY_v_DMSO_12D	6	0.16696	0.32124	0.992646	893	3	-0.13205
ARF6	A558_6UM_0.5GY_v_DMSO_12D	6	0.50762	0.64902	0.996279	1850	1	0.022838
ZNFX1	A558_6UM_0.5GY_v_DMSO_12D	6	0.32671	0.48565	0.992646	1353	2	0.19016
HSD17B2	A558_6UM_0.5GY_v_DMSO_12D	6	0.85639	0.85729	0.999881	2425	0	-2.6773e-05
LCMT1	A558_6UM_0.5GY_v_DMSO_12D	6	0.14059	0.28143	0.992646	790	2	0.040849
GID8	A558_6UM_0.5GY_v_DMSO_12D	6	0.43198	0.57858	0.992696	1647	2	-0.047846
SPHAR	A558_6UM_0.5GY_v_DMSO_12D	1	0.29756	0.29725	0.992646	1269	0	-0.1276
ABCC1	A558_6UM_0.5GY_v_DMSO_12D	6	0.34042	0.49756	0.992646	1399	2	0.040351
CCRL2	A558_6UM_0.5GY_v_DMSO_12D	6	0.66883	0.72769	0.999881	2075	1	-0.057531
SETD1A	A558_6UM_0.5GY_v_DMSO_12D	6	0.77979	0.79305	0.999881	2240	1	-0.012247
CHM	A558_6UM_0.5GY_v_DMSO_12D	6	0.40604	0.55532	0.992646	1575	2	-0.03868
SMC1B	A558_6UM_0.5GY_v_DMSO_12D	6	0.42085	0.5685	0.992646	1614	2	-0.028623
SUSD2	A558_6UM_0.5GY_v_DMSO_12D	6	0.29514	0.45815	0.992646	1259	2	0.0059207
NAGA	A558_6UM_0.5GY_v_DMSO_12D	6	0.090189	0.20356	0.992646	555	2	-0.10664
AKAP6	A558_6UM_0.5GY_v_DMSO_12D	6	0.24327	0.41335	0.992646	1136	2	-0.045832
NSMCE1	A558_6UM_0.5GY_v_DMSO_12D	6	0.17914	0.33907	0.992646	943	2	0.062876
GIPR	A558_6UM_0.5GY_v_DMSO_12D	6	0.11412	0.24097	0.992646	667	2	0.0725
PDIA2	A558_6UM_0.5GY_v_DMSO_12D	6	0.63739	0.71257	0.999881	2035	1	-0.030209
TOPBP1	A558_6UM_0.5GY_v_DMSO_12D	6	0.80821	0.81446	0.999881	2288	1	-0.06429
SOD1	A558_6UM_0.5GY_v_DMSO_12D	6	0.27538	0.44097	0.992646	1214	2	-0.019377
NOCT	A558_6UM_0.5GY_v_DMSO_12D	6	0.78232	0.79481	0.999881	2246	1	0.08431
ZCCHC8	A558_6UM_0.5GY_v_DMSO_12D	6	0.85315	0.85425	0.999881	2415	1	0.0043607
APAF1	A558_6UM_0.5GY_v_DMSO_12D	6	0.31082	0.47169	0.992646	1307	1	0.05858
PIDD1	A558_6UM_0.5GY_v_DMSO_12D	6	0.62139	0.70521	0.9997	2016	1	0.0060621
PBX1	A558_6UM_0.5GY_v_DMSO_12D	6	0.56895	0.68285	0.9997	1943	1	0.0072427
H4C15	A558_6UM_0.5GY_v_DMSO_12D	1	0.77706	0.77739	0.999881	2238	0	0.27629
RRM2	A558_6UM_0.5GY_v_DMSO_12D	6	0.49821	0.6401	0.995735	1822	1	-0.077973
SMC2	A558_6UM_0.5GY_v_DMSO_12D	6	0.52832	0.66693	0.997653	1898	1	-0.059711
PDCD2L	A558_6UM_0.5GY_v_DMSO_12D	6	0.52107	0.66172	0.99654	1884	2	0.25579
TERF2IP	A558_6UM_0.5GY_v_DMSO_12D	6	0.91549	0.91645	0.999881	2588	0	0.18978
MYO5A	A558_6UM_0.5GY_v_DMSO_12D	6	0.05037	0.13793	0.992646	373	1	0.078527
CDC42	A558_6UM_0.5GY_v_DMSO_12D	6	0.45821	0.60266	0.994679	1709	2	-0.067712
ORC6	A558_6UM_0.5GY_v_DMSO_12D	6	0.4629	0.60705	0.994679	1716	1	-0.006834
nonTarget-007	A558_6UM_0.5GY_v_DMSO_12D	1	0.57764	0.57706	0.992696	1955	0	0.085942
ANG	A558_6UM_0.5GY_v_DMSO_12D	6	0.067078	0.16686	0.992646	455	1	0.14011
ZADH2	A558_6UM_0.5GY_v_DMSO_12D	6	0.4153	0.56354	0.992646	1601	2	0.044417
FBXO31	A558_6UM_0.5GY_v_DMSO_12D	6	0.10571	0.22789	0.992646	630	2	-0.064781
ALKBH1	A558_6UM_0.5GY_v_DMSO_12D	6	0.49962	0.64155	0.995735	1830	1	0.035478
THRA	A558_6UM_0.5GY_v_DMSO_12D	6	0.42667	0.57364	0.992646	1638	1	0.020703
RNF14	A558_6UM_0.5GY_v_DMSO_12D	6	0.58316	0.68878	0.9997	1959	1	0.049979
PRF1	A558_6UM_0.5GY_v_DMSO_12D	6	0.19363	0.36023	0.992646	997	1	0.088597
ALDH5A1	A558_6UM_0.5GY_v_DMSO_12D	6	0.35409	0.5097	0.992646	1436	2	-0.0446
SPNS3	A558_6UM_0.5GY_v_DMSO_12D	6	0.012664	0.043472	0.955294	129	2	-0.016627
TXNDC8	A558_6UM_0.5GY_v_DMSO_12D	6	0.28627	0.45047	0.992646	1240	1	0.043757
LRBA	A558_6UM_0.5GY_v_DMSO_12D	6	0.8327	0.83494	0.999881	2348	1	-0.032244
HTR2C	A558_6UM_0.5GY_v_DMSO_12D	6	0.11929	0.24905	0.992646	687	2	0.18338
PRODH	A558_6UM_0.5GY_v_DMSO_12D	6	0.7444	0.76986	0.999881	2181	1	0.15561
MAP2K6	A558_6UM_0.5GY_v_DMSO_12D	6	0.49416	0.63619	0.995516	1812	1	0.084744
CBLB	A558_6UM_0.5GY_v_DMSO_12D	6	0.8177	0.82201	0.999881	2312	1	-0.036668
UPRT	A558_6UM_0.5GY_v_DMSO_12D	6	0.46816	0.6118	0.994679	1735	2	0.00076434
CASP9	A558_6UM_0.5GY_v_DMSO_12D	6	0.094679	0.21062	0.992646	572	2	0.10047
TRAPPC3	A558_6UM_0.5GY_v_DMSO_12D	6	0.26849	0.43506	0.992646	1195	2	-0.046604
TFDP3	A558_6UM_0.5GY_v_DMSO_12D	6	0.072816	0.17606	0.992646	486	3	-0.13347
STAT6	A558_6UM_0.5GY_v_DMSO_12D	6	0.34733	0.50385	0.992646	1418	2	0.035088
KATNA1	A558_6UM_0.5GY_v_DMSO_12D	6	0.13983	0.28031	0.992646	782	3	-0.077101
ARHGAP35	A558_6UM_0.5GY_v_DMSO_12D	6	0.42982	0.57662	0.992696	1643	1	0.03318
HDC	A558_6UM_0.5GY_v_DMSO_12D	6	0.90313	0.904	0.999881	2555	0	0.034542
YY1	A558_6UM_0.5GY_v_DMSO_12D	6	0.097002	0.21437	0.992646	588	3	-0.099876
CEBPG	A558_6UM_0.5GY_v_DMSO_12D	6	0.14195	0.28346	0.992646	796	1	0.047427
nonTarget-050	A558_6UM_0.5GY_v_DMSO_12D	1	0.57089	0.5703	0.992646	1945	0	0.03923
H2BC9	A558_6UM_0.5GY_v_DMSO_12D	6	0.39146	0.54202	0.992646	1534	2	0.030764
DAB2IP	A558_6UM_0.5GY_v_DMSO_12D	6	0.25119	0.42016	0.992646	1149	2	0.11194
ACY1	A558_6UM_0.5GY_v_DMSO_12D	6	0.75291	0.77534	0.999881	2195	1	0.21669
HRAS	A558_6UM_0.5GY_v_DMSO_12D	6	0.48528	0.62792	0.994679	1789	2	0.055399
ASF1A	A558_6UM_0.5GY_v_DMSO_12D	6	0.3428	0.49973	0.992646	1407	2	-0.08535
DNASE1L1	A558_6UM_0.5GY_v_DMSO_12D	6	0.2014	0.37136	0.992646	1027	2	0.012861
DICER1	A558_6UM_0.5GY_v_DMSO_12D	6	0.63954	0.71367	0.999881	2037	1	-0.00079773
MSH4	A558_6UM_0.5GY_v_DMSO_12D	6	0.32017	0.47985	0.992646	1335	2	-0.029974
TP63	A558_6UM_0.5GY_v_DMSO_12D	6	0.83173	0.83413	0.999881	2345	1	0.056804
SMARCC2	A558_6UM_0.5GY_v_DMSO_12D	6	0.76184	0.78095	0.999881	2212	1	-0.01569
GADL1	A558_6UM_0.5GY_v_DMSO_12D	6	0.16412	0.31697	0.992646	879	2	0.014076
FOXA1	A558_6UM_0.5GY_v_DMSO_12D	6	0.89627	0.8971	0.999881	2531	0	0.17159
INIP	A558_6UM_0.5GY_v_DMSO_12D	6	0.31006	0.471	0.992646	1304	2	-0.025213
USP10	A558_6UM_0.5GY_v_DMSO_12D	6	0.19931	0.36836	0.992646	1019	1	0.094204
GPR119	A558_6UM_0.5GY_v_DMSO_12D	6	0.10402	0.22523	0.992646	622	2	0.16358
FTCD	A558_6UM_0.5GY_v_DMSO_12D	6	0.81814	0.82239	0.999881	2313	1	0.15943
BCCIP	A558_6UM_0.5GY_v_DMSO_12D	6	0.59003	0.69171	0.9997	1967	1	0.019738
SMAD3	A558_6UM_0.5GY_v_DMSO_12D	6	0.072063	0.17483	0.992646	480	2	0.003473
ZWINT	A558_6UM_0.5GY_v_DMSO_12D	6	0.177	0.33597	0.992646	932	2	0.069067
GNPTAB	A558_6UM_0.5GY_v_DMSO_12D	6	0.74082	0.76755	0.999881	2174	1	-0.06512
ACOT13	A558_6UM_0.5GY_v_DMSO_12D	6	0.45079	0.5958	0.994679	1693	2	-0.077763
POLD3	A558_6UM_0.5GY_v_DMSO_12D	6	0.42554	0.5727	0.992646	1634	1	0.056375
LIMD1	A558_6UM_0.5GY_v_DMSO_12D	6	0.46461	0.60857	0.994679	1724	2	-0.055868
TIMP3	A558_6UM_0.5GY_v_DMSO_12D	6	0.58635	0.69008	0.9997	1964	1	0.0091104
AHR	A558_6UM_0.5GY_v_DMSO_12D	6	0.17647	0.3353	0.992646	931	2	0.006108
RPL24	A558_6UM_0.5GY_v_DMSO_12D	1	0.53407	0.5329	0.992646	1905	0	0.043983
BTG2	A558_6UM_0.5GY_v_DMSO_12D	6	0.66424	0.72541	0.999881	2067	1	0.15944
MTSS1	A558_6UM_0.5GY_v_DMSO_12D	6	0.87482	0.87584	0.999881	2471	0	-0.015853
CLSPN	A558_6UM_0.5GY_v_DMSO_12D	6	0.93629	0.93676	0.999881	2652	0	-7.6655e-05
RTGQ	A558_6UM_0.5GY_v_DMSO_12D	6	0.8682	0.86918	0.999881	2458	0	0.025
nonTarget-011	A558_6UM_0.5GY_v_DMSO_12D	1	0.42421	0.42361	0.992646	1626	0	-0.064214
ABCG2	A558_6UM_0.5GY_v_DMSO_12D	6	0.0039751	0.016544	0.87259	50	3	-0.085581
AFDN	A558_6UM_0.5GY_v_DMSO_12D	12	0.4886	0.72168	0.999881	1797	2	0.051981
DCLRE1A	A558_6UM_0.5GY_v_DMSO_12D	6	0.093114	0.2082	0.992646	565	3	-0.012639
XRCC5	A558_6UM_0.5GY_v_DMSO_12D	6	0.60149	0.69652	0.9997	1986	1	-0.0035226
10638	A558_6UM_0.5GY_v_DMSO_12D	1	0.45661	0.45606	0.992646	1704	0	-0.038555
CHN1	A558_6UM_0.5GY_v_DMSO_12D	6	0.63553	0.71158	0.999881	2033	1	0.0046001
AMN	A558_6UM_0.5GY_v_DMSO_12D	6	0.96329	0.96337	0.999881	2756	0	-0.0015875
IL21R	A558_6UM_0.5GY_v_DMSO_12D	6	0.33057	0.48888	0.992646	1365	1	-0.086062
ABCC9	A558_6UM_0.5GY_v_DMSO_12D	6	0.83867	0.84042	0.999881	2368	1	0.00079016
MSH6	A558_6UM_0.5GY_v_DMSO_12D	6	0.8506	0.85171	0.999881	2407	1	-0.015809
NOTCH2	A558_6UM_0.5GY_v_DMSO_12D	6	0.063009	0.16028	0.992646	437	2	-0.0056656
PABPN1	A558_6UM_0.5GY_v_DMSO_12D	6	0.090622	0.20427	0.992646	557	2	-0.031197
CCNB2	A558_6UM_0.5GY_v_DMSO_12D	6	0.14855	0.29348	0.992646	820	2	0.036784
NEK11	A558_6UM_0.5GY_v_DMSO_12D	6	0.80123	0.80888	0.999881	2272	1	0.046682
PPFIBP1	A558_6UM_0.5GY_v_DMSO_12D	6	0.48114	0.62401	0.994679	1770	2	-0.038795
DAXX	A558_6UM_0.5GY_v_DMSO_12D	6	0.16352	0.31603	0.992646	876	2	-0.094146
LIAS	A558_6UM_0.5GY_v_DMSO_12D	6	0.19872	0.36754	0.992646	1017	2	-0.071478
TTLL9	A558_6UM_0.5GY_v_DMSO_12D	6	0.35981	0.51475	0.992646	1451	2	-0.041388
HIC1	A558_6UM_0.5GY_v_DMSO_12D	6	0.43745	0.58348	0.992696	1665	2	-0.044203
RPS27A	A558_6UM_0.5GY_v_DMSO_12D	6	0.089104	0.20192	0.992646	549	2	0.061369
H4C9	A558_6UM_0.5GY_v_DMSO_12D	6	0.82174	0.82537	0.999881	2324	1	-0.084194
RPS2	A558_6UM_0.5GY_v_DMSO_12D	6	0.86813	0.86914	0.999881	2457	0	-0.03536
TPH1	A558_6UM_0.5GY_v_DMSO_12D	6	0.41621	0.56439	0.992646	1602	2	0.034615
SSTR4	A558_6UM_0.5GY_v_DMSO_12D	6	0.4287	0.57551	0.992696	1641	1	0.19578
FOXO3	A558_6UM_0.5GY_v_DMSO_12D	6	0.65886	0.72258	0.999881	2061	1	-0.03306
nonTarget-053	A558_6UM_0.5GY_v_DMSO_12D	1	0.54554	0.5446	0.992646	1919	0	0.053254
PTDSS2	A558_6UM_0.5GY_v_DMSO_12D	6	0.25948	0.42735	0.992646	1170	2	-0.055193
C10orf90	A558_6UM_0.5GY_v_DMSO_12D	6	0.051483	0.14046	0.992646	380	2	-0.039267
TOP3A	A558_6UM_0.5GY_v_DMSO_12D	6	0.83875	0.84047	0.999881	2369	1	-0.04924
FEN1	A558_6UM_0.5GY_v_DMSO_12D	6	0.91644	0.91741	0.999881	2592	0	0.10001
SETBP1	A558_6UM_0.5GY_v_DMSO_12D	6	0.25345	0.42202	0.992646	1154	2	0.067287
NQO2	A558_6UM_0.5GY_v_DMSO_12D	6	0.06199	0.1587	0.992646	433	2	0.13572
UCP1	A558_6UM_0.5GY_v_DMSO_12D	6	0.4666	0.61043	0.994679	1731	2	0.091496
CBX5	A558_6UM_0.5GY_v_DMSO_12D	6	0.15906	0.30946	0.992646	859	3	-0.069975
EP300	A558_6UM_0.5GY_v_DMSO_12D	6	0.045475	0.12649	0.992646	340	2	-0.0067441
DHX8	A558_6UM_0.5GY_v_DMSO_12D	6	0.3953	0.54559	0.992646	1542	1	0.17593
CCR5	A558_6UM_0.5GY_v_DMSO_12D	6	0.9594	0.9595	0.999881	2741	0	0.086946
RBMS1	A558_6UM_0.5GY_v_DMSO_12D	6	0.42447	0.57168	0.992646	1628	2	0.038142
HSPA1A	A558_6UM_0.5GY_v_DMSO_12D	6	0.50069	0.64259	0.995735	1834	2	-0.0059987
APCS	A558_6UM_0.5GY_v_DMSO_12D	6	0.22228	0.39547	0.992646	1090	1	0.14869
IFNGR1	A558_6UM_0.5GY_v_DMSO_12D	6	0.89638	0.89723	0.999881	2532	0	-0.002094
MAPK12	A558_6UM_0.5GY_v_DMSO_12D	6	0.4922	0.6345	0.995516	1806	2	-0.042964
ABCA4	A558_6UM_0.5GY_v_DMSO_12D	6	0.19693	0.36505	0.992646	1009	1	-0.037412
MC5R	A558_6UM_0.5GY_v_DMSO_12D	6	0.35757	0.51288	0.992646	1445	1	0.11986
FOXO4	A558_6UM_0.5GY_v_DMSO_12D	6	0.85323	0.85431	0.999881	2416	1	0.088942
LCN2	A558_6UM_0.5GY_v_DMSO_12D	6	0.19725	0.36547	0.992646	1010	3	-0.059427
RUVBL1	A558_6UM_0.5GY_v_DMSO_12D	6	0.12444	0.25665	0.992646	708	1	0.14526
PLCG2	A558_6UM_0.5GY_v_DMSO_12D	6	0.3598	0.51474	0.992646	1450	1	-0.10576
BNIP3	A558_6UM_0.5GY_v_DMSO_12D	6	0.42157	0.5691	0.992646	1618	2	-0.024464
PPARA	A558_6UM_0.5GY_v_DMSO_12D	6	0.71627	0.75307	0.999881	2139	1	0.016776
ABCD3	A558_6UM_0.5GY_v_DMSO_12D	6	0.48081	0.62377	0.994679	1769	1	0.021119
RARA	A558_6UM_0.5GY_v_DMSO_12D	6	0.73789	0.76574	0.999881	2164	1	-0.10311
FOXO1	A558_6UM_0.5GY_v_DMSO_12D	6	0.17981	0.34004	0.992646	946	2	0.15077
PLPBP	A558_6UM_0.5GY_v_DMSO_12D	6	0.13922	0.2793	0.992646	779	3	0.027101
MAGT1	A558_6UM_0.5GY_v_DMSO_12D	6	0.85582	0.85675	0.999881	2424	0	-0.013573
MNS1	A558_6UM_0.5GY_v_DMSO_12D	6	0.32251	0.48195	0.992646	1340	2	-0.048097
XAB2	A558_6UM_0.5GY_v_DMSO_12D	6	0.56628	0.68179	0.9997	1938	1	0.10382
EZH2	A558_6UM_0.5GY_v_DMSO_12D	6	0.043271	0.12124	0.992646	326	3	0.0094278
UBA1	A558_6UM_0.5GY_v_DMSO_12D	6	0.30157	0.4637	0.992646	1281	2	0.050471
RORC	A558_6UM_0.5GY_v_DMSO_12D	6	0.81394	0.81894	0.999881	2298	1	0.081615
DUSP6	A558_6UM_0.5GY_v_DMSO_12D	6	0.23355	0.405	0.992646	1119	1	0.15286
GLI2	A558_6UM_0.5GY_v_DMSO_12D	6	0.80085	0.80858	0.999881	2271	1	-0.052869
PRTFDC1	A558_6UM_0.5GY_v_DMSO_12D	6	0.74988	0.77339	0.999881	2190	1	-0.0060437
ARID1A	A558_6UM_0.5GY_v_DMSO_12D	6	0.87539	0.87636	0.999881	2472	0	-0.020711
TPM4	A558_6UM_0.5GY_v_DMSO_12D	6	0.21761	0.3913	0.992646	1077	2	0.074481
PTP4A3	A558_6UM_0.5GY_v_DMSO_12D	6	0.26295	0.43029	0.992646	1181	2	-0.072726
EYA3	A558_6UM_0.5GY_v_DMSO_12D	6	0.018292	0.058933	0.982971	164	3	0.00064543
POLD2	A558_6UM_0.5GY_v_DMSO_12D	6	0.328	0.48673	0.992646	1356	2	0.018588
PSMA6	A558_6UM_0.5GY_v_DMSO_12D	6	0.67083	0.72869	0.999881	2079	1	0.38499
HSD3B1	A558_6UM_0.5GY_v_DMSO_12D	6	0.16878	0.324	0.992646	904	2	0.047611
FANCD2	A558_6UM_0.5GY_v_DMSO_12D	6	0.62473	0.7066	0.9997	2024	1	0.022765
FEM1B	A558_6UM_0.5GY_v_DMSO_12D	6	0.08102	0.18922	0.992646	521	2	0.0043002
CDKN1C	A558_6UM_0.5GY_v_DMSO_12D	6	0.65281	0.71988	0.999881	2054	1	0.11224
CAP2	A558_6UM_0.5GY_v_DMSO_12D	6	0.10337	0.22411	0.992646	620	1	0.18397
KCNA1	A558_6UM_0.5GY_v_DMSO_12D	6	0.84949	0.85071	0.999881	2404	1	-0.015734
MTCP1	A558_6UM_0.5GY_v_DMSO_12D	6	0.45083	0.59583	0.994679	1694	1	-0.00068103
SMAD5	A558_6UM_0.5GY_v_DMSO_12D	6	0.17365	0.33109	0.992646	922	1	0.057371
MAT1A	A558_6UM_0.5GY_v_DMSO_12D	6	0.099759	0.21857	0.992646	598	1	0.087697
RMI2	A558_6UM_0.5GY_v_DMSO_12D	6	0.73423	0.76364	0.999881	2160	1	0.14237
PWWP3A	A558_6UM_0.5GY_v_DMSO_12D	3	0.22056	0.31202	0.992646	1087	1	0.085322
NR1D2	A558_6UM_0.5GY_v_DMSO_12D	6	0.97479	0.97487	0.999881	2794	0	0.049482
KDSR	A558_6UM_0.5GY_v_DMSO_12D	6	0.38912	0.53991	0.992646	1527	2	-0.067399
CTTN	A558_6UM_0.5GY_v_DMSO_12D	6	0.96118	0.96115	0.999881	2747	0	0.048205
TRIM68	A558_6UM_0.5GY_v_DMSO_12D	6	0.37829	0.53067	0.992646	1496	2	-0.042879
H4C13	A558_6UM_0.5GY_v_DMSO_12D	6	0.21732	0.39107	0.992646	1076	1	-0.082712
ABCF2	A558_6UM_0.5GY_v_DMSO_12D	6	0.078861	0.1858	0.992646	515	3	-0.11549
PDGFB	A558_6UM_0.5GY_v_DMSO_12D	6	0.95913	0.95927	0.999881	2738	0	0.055156
MINDY3	A558_6UM_0.5GY_v_DMSO_12D	6	0.60564	0.69823	0.9997	1993	1	-0.04893
729687	A558_6UM_0.5GY_v_DMSO_12D	6	0.16751	0.32201	0.992646	896	1	-0.097039
DCXR	A558_6UM_0.5GY_v_DMSO_12D	6	0.83678	0.83865	0.999881	2362	1	0.0032809
H4C1	A558_6UM_0.5GY_v_DMSO_12D	6	0.75503	0.7767	0.999881	2199	1	-0.091972
DDX6	A558_6UM_0.5GY_v_DMSO_12D	6	0.11988	0.24991	0.992646	689	2	-0.082112
HMOX1	A558_6UM_0.5GY_v_DMSO_12D	6	0.60183	0.6967	0.9997	1987	1	0.022711
TADA3	A558_6UM_0.5GY_v_DMSO_12D	6	0.056774	0.15002	0.992646	413	2	-0.18621
CFAP65	A558_6UM_0.5GY_v_DMSO_12D	6	0.11022	0.23477	0.992646	653	2	-0.0074427
GSTCD	A558_6UM_0.5GY_v_DMSO_12D	6	0.29864	0.46113	0.992646	1273	1	0.19758
HSD17B4	A558_6UM_0.5GY_v_DMSO_12D	6	0.8323	0.83464	0.999881	2347	1	0.061813
EPG5	A558_6UM_0.5GY_v_DMSO_12D	6	0.87926	0.88034	0.999881	2483	0	0.060927
FUBP1	A558_6UM_0.5GY_v_DMSO_12D	5	0.82405	0.82356	0.999881	2330	0	0.07357
GRID1	A558_6UM_0.5GY_v_DMSO_12D	6	0.075843	0.18095	0.992646	499	1	0.099161
EHMT1	A558_6UM_0.5GY_v_DMSO_12D	6	0.90681	0.90776	0.999881	2564	0	0.019544
POLG	A558_6UM_0.5GY_v_DMSO_12D	6	0.47012	0.61359	0.994679	1741	1	0.061632
NR4A1	A558_6UM_0.5GY_v_DMSO_12D	6	0.47466	0.61806	0.994679	1753	2	0.054619
nonTarget-020	A558_6UM_0.5GY_v_DMSO_12D	1	0.4419	0.44111	0.992646	1672	0	-0.04787
OTUB1	A558_6UM_0.5GY_v_DMSO_12D	6	0.013373	0.045541	0.963053	136	1	0.054315
ABCF3	A558_6UM_0.5GY_v_DMSO_12D	6	0.19988	0.36922	0.992646	1021	2	-0.03183
EXT1	A558_6UM_0.5GY_v_DMSO_12D	6	0.2758	0.44129	0.992646	1215	2	-0.038587
H2BC11	A558_6UM_0.5GY_v_DMSO_12D	6	0.078191	0.1847	0.992646	509	2	0.041707
MSH5	A558_6UM_0.5GY_v_DMSO_12D	6	0.21315	0.38739	0.992646	1068	2	0.18333
RTS2	A558_6UM_0.5GY_v_DMSO_12D	6	0.23038	0.40234	0.992646	1110	1	-0.10167
CCR3	A558_6UM_0.5GY_v_DMSO_12D	6	0.23642	0.40742	0.992646	1121	1	0.011896
PHLDA1	A558_6UM_0.5GY_v_DMSO_12D	6	0.3124	0.47314	0.992646	1312	2	0.068765
METTL2A	A558_6UM_0.5GY_v_DMSO_12D	6	0.78996	0.80042	0.999881	2256	1	0.090907
UBE2N	A558_6UM_0.5GY_v_DMSO_12D	6	0.34984	0.50602	0.992646	1427	1	0.096714
EIF3C	A558_6UM_0.5GY_v_DMSO_12D	6	0.39686	0.54693	0.992646	1546	2	-0.070551
MC2R	A558_6UM_0.5GY_v_DMSO_12D	6	0.33998	0.49718	0.992646	1397	2	0.10708
FOXN3	A558_6UM_0.5GY_v_DMSO_12D	6	0.48267	0.62547	0.994679	1780	1	0.061604
RFC1	A558_6UM_0.5GY_v_DMSO_12D	6	0.93487	0.93536	0.999881	2646	0	0.035834
EZH1	A558_6UM_0.5GY_v_DMSO_12D	6	0.14132	0.28255	0.992646	793	1	-0.020943
GTF2H3	A558_6UM_0.5GY_v_DMSO_12D	6	0.26395	0.43116	0.992646	1185	2	0.023955
FSTL3	A558_6UM_0.5GY_v_DMSO_12D	6	0.42532	0.57252	0.992646	1632	1	0.15477
PNMT	A558_6UM_0.5GY_v_DMSO_12D	6	0.46631	0.61015	0.994679	1730	2	0.23676
MTR	A558_6UM_0.5GY_v_DMSO_12D	6	0.77487	0.78965	0.999881	2235	1	-0.023326
RAPGEF4	A558_6UM_0.5GY_v_DMSO_12D	6	0.28844	0.4524	0.992646	1246	1	0.014529
ANK3	A558_6UM_0.5GY_v_DMSO_12D	6	0.83741	0.83924	0.999881	2363	1	-0.021745
ELMOD2	A558_6UM_0.5GY_v_DMSO_12D	6	0.17608	0.33465	0.992646	928	3	-0.035971
GATA3	A558_6UM_0.5GY_v_DMSO_12D	6	0.38678	0.53788	0.992646	1520	2	0.012051
nonTarget-009	A558_6UM_0.5GY_v_DMSO_12D	1	0.40102	0.40049	0.992646	1563	0	-0.077567
SRTT2	A558_6UM_0.5GY_v_DMSO_12D	6	0.64213	0.71482	0.999881	2042	1	0.05246
FLT3	A558_6UM_0.5GY_v_DMSO_12D	6	0.77642	0.79074	0.999881	2237	1	-0.034507
MTUS1	A558_6UM_0.5GY_v_DMSO_12D	6	0.86613	0.86712	0.999881	2448	0	-0.054194
KDM5B	A558_6UM_0.5GY_v_DMSO_12D	6	0.57637	0.68588	0.9997	1953	1	-0.065506
GLUL	A558_6UM_0.5GY_v_DMSO_12D	6	0.24045	0.41095	0.992646	1129	2	-0.0068897
FBXO6	A558_6UM_0.5GY_v_DMSO_12D	6	0.40225	0.55182	0.992646	1567	2	0.13269
BRCA1	A558_6UM_0.5GY_v_DMSO_12D	6	0.83899	0.84063	0.999881	2370	1	0.031703
MLNR	A558_6UM_0.5GY_v_DMSO_12D	6	0.47903	0.62216	0.994679	1765	2	-0.081744
ZNF180	A558_6UM_0.5GY_v_DMSO_12D	6	0.18404	0.34644	0.992646	958	3	-0.12962
TEX10	A558_6UM_0.5GY_v_DMSO_12D	6	0.93751	0.93796	0.999881	2659	0	0.064902
USP47	A558_6UM_0.5GY_v_DMSO_12D	6	0.85126	0.8524	0.999881	2410	1	0.047093
SATL1	A558_6UM_0.5GY_v_DMSO_12D	6	0.41415	0.56249	0.992646	1598	2	0.1527
NUP98	A558_6UM_0.5GY_v_DMSO_12D	6	0.96022	0.9603	0.999881	2744	0	0.1062
BOC	A558_6UM_0.5GY_v_DMSO_12D	6	0.069445	0.17064	0.992646	465	1	0.067905
COX6C	A558_6UM_0.5GY_v_DMSO_12D	6	0.13276	0.26973	0.992646	748	2	0.14548
NUTM1	A558_6UM_0.5GY_v_DMSO_12D	6	0.47202	0.61545	0.994679	1746	2	0.026371
UVSSA	A558_6UM_0.5GY_v_DMSO_12D	6	0.42577	0.57288	0.992646	1635	1	-0.016462
MTPAP	A558_6UM_0.5GY_v_DMSO_12D	6	0.93804	0.93854	0.999881	2666	0	0.0076829
ABCA9	A558_6UM_0.5GY_v_DMSO_12D	6	0.043134	0.12093	0.992646	325	2	0.17492
RNF123	A558_6UM_0.5GY_v_DMSO_12D	6	0.34792	0.50436	0.992646	1422	2	0.060687
nonTarget-090	A558_6UM_0.5GY_v_DMSO_12D	1	0.71929	0.71919	0.999881	2142	0	0.1759
KLK10	A558_6UM_0.5GY_v_DMSO_12D	6	0.83519	0.83724	0.999881	2356	1	0.12289
PTPN6	A558_6UM_0.5GY_v_DMSO_12D	6	0.89589	0.89675	0.999881	2529	0	0.044753
USP16	A558_6UM_0.5GY_v_DMSO_12D	6	0.60066	0.6962	0.9997	1984	1	0.0058383
PSPH	A558_6UM_0.5GY_v_DMSO_12D	6	0.59105	0.69211	0.9997	1969	1	0.035039
CXCR5	A558_6UM_0.5GY_v_DMSO_12D	6	0.92031	0.92116	0.999881	2602	0	0.026232
BRCC3	A558_6UM_0.5GY_v_DMSO_12D	6	0.36301	0.51772	0.992646	1459	2	-0.027395
H2BC7	A558_6UM_0.5GY_v_DMSO_12D	6	0.23067	0.40256	0.992646	1111	2	0.035476
GDNF	A558_6UM_0.5GY_v_DMSO_12D	6	0.93836	0.93882	0.999881	2668	0	0.081126
RPS6KA2	A558_6UM_0.5GY_v_DMSO_12D	6	0.30523	0.46684	0.992646	1291	2	-0.015861
GPS2	A558_6UM_0.5GY_v_DMSO_12D	6	0.085872	0.19686	0.992646	538	2	0.045401
WNT1	A558_6UM_0.5GY_v_DMSO_12D	6	0.38766	0.53854	0.992646	1522	2	-0.094437
DCLRE1B	A558_6UM_0.5GY_v_DMSO_12D	6	0.52927	0.66727	0.997653	1900	1	0.064127
MTMR3	A558_6UM_0.5GY_v_DMSO_12D	6	0.26856	0.43512	0.992646	1196	2	0.074039
EFL1	A558_6UM_0.5GY_v_DMSO_12D	6	0.51884	0.65967	0.99654	1877	1	0.021513
ATP23	A558_6UM_0.5GY_v_DMSO_12D	12	0.67392	0.84254	0.999881	2082	3	-0.078267
TPX2	A558_6UM_0.5GY_v_DMSO_12D	6	0.39401	0.5444	0.992646	1538	2	0.010587
TNFRSF14	A558_6UM_0.5GY_v_DMSO_12D	6	0.60399	0.69757	0.9997	1992	1	0.031318
RPL3	A558_6UM_0.5GY_v_DMSO_12D	8	0.061845	0.17345	0.992646	431	3	0.098965
PCM1	A558_6UM_0.5GY_v_DMSO_12D	6	0.95242	0.95252	0.999881	2715	0	0.049531
RAPGEF1	A558_6UM_0.5GY_v_DMSO_12D	6	0.40117	0.55083	0.992646	1564	2	-0.093406
DDAH2	A558_6UM_0.5GY_v_DMSO_12D	6	0.9008	0.90176	0.999881	2550	0	0.018001
GPC3	A558_6UM_0.5GY_v_DMSO_12D	6	0.72726	0.75942	0.999881	2154	1	0.10318
FCRL4	A558_6UM_0.5GY_v_DMSO_12D	6	0.40808	0.55714	0.992646	1579	2	0.0032874
CCNO	A558_6UM_0.5GY_v_DMSO_12D	6	0.17792	0.33719	0.992646	938	1	0.10786
ITK	A558_6UM_0.5GY_v_DMSO_12D	6	0.94748	0.9477	0.999881	2697	0	0.02496
ING1	A558_6UM_0.5GY_v_DMSO_12D	6	0.18943	0.35428	0.992646	980	2	0.1111
TNFRSF10D	A558_6UM_0.5GY_v_DMSO_12D	6	0.89236	0.89314	0.999881	2516	0	0.012853
CBX8	A558_6UM_0.5GY_v_DMSO_12D	6	0.31371	0.47429	0.992646	1318	2	-0.078811
FTO	A558_6UM_0.5GY_v_DMSO_12D	6	0.52393	0.66446	0.99709	1892	2	-0.046852
GATM	A558_6UM_0.5GY_v_DMSO_12D	6	0.93531	0.93577	0.999881	2648	0	0.0071316
TRIM2	A558_6UM_0.5GY_v_DMSO_12D	6	0.53137	0.66811	0.997653	1903	1	-0.042169
CDC25C	A558_6UM_0.5GY_v_DMSO_12D	6	0.38532	0.53661	0.992646	1518	2	0.038977
H2BC4	A558_6UM_0.5GY_v_DMSO_12D	6	0.94456	0.94479	0.999881	2689	0	0.094415
LZTR1	A558_6UM_0.5GY_v_DMSO_12D	6	0.56107	0.67965	0.9997	1935	1	0.025295
STK11	A558_6UM_0.5GY_v_DMSO_12D	6	0.44008	0.586	0.994679	1669	1	0.037969
RNGTT	A558_6UM_0.5GY_v_DMSO_12D	6	0.48829	0.63075	0.995299	1794	2	0.10612
TRAF3	A558_6UM_0.5GY_v_DMSO_12D	6	0.31987	0.47955	0.992646	1333	2	-0.044829
FES	A558_6UM_0.5GY_v_DMSO_12D	6	0.32149	0.48109	0.992646	1338	2	-0.054227
DCTD	A558_6UM_0.5GY_v_DMSO_12D	6	0.97456	0.97458	0.999881	2792	0	0.11816
TYMS	A558_6UM_0.5GY_v_DMSO_12D	6	0.18667	0.35018	0.992646	968	2	0.11989
COL2A1	A558_6UM_0.5GY_v_DMSO_12D	6	0.28466	0.44914	0.992646	1235	2	-0.0029898
GOLT1B	A558_6UM_0.5GY_v_DMSO_12D	6	0.42541	0.57258	0.992646	1633	2	-0.045627
MLH1	A558_6UM_0.5GY_v_DMSO_12D	6	0.47727	0.62048	0.994679	1760	2	-0.069316
SFPQ	A558_6UM_0.5GY_v_DMSO_12D	6	0.95245	0.95255	0.999881	2716	0	0.10167
RET	A558_6UM_0.5GY_v_DMSO_12D	6	0.76118	0.78057	0.999881	2210	1	0.064377
SF3B1	A558_6UM_0.5GY_v_DMSO_12D	6	0.59173	0.69235	0.9997	1971	1	-0.15338
FGFR3	A558_6UM_0.5GY_v_DMSO_12D	6	0.84217	0.84356	0.999881	2382	1	0.15491
ZFHX3	A558_6UM_0.5GY_v_DMSO_12D	6	0.37228	0.52555	0.992646	1480	2	-0.06367
MAEL	A558_6UM_0.5GY_v_DMSO_12D	6	0.81473	0.81961	0.999881	2300	1	0.0025833
MSRB3	A558_6UM_0.5GY_v_DMSO_12D	6	0.95535	0.95538	0.999881	2726	0	-0.012926
CBX2	A558_6UM_0.5GY_v_DMSO_12D	6	0.13189	0.26837	0.992646	740	2	0.0035194
PLXNA2	A558_6UM_0.5GY_v_DMSO_12D	6	0.42351	0.5709	0.992646	1624	1	0.11688
RPL15	A558_6UM_0.5GY_v_DMSO_12D	6	0.20732	0.3799	0.992646	1047	1	-0.11791
S1PR1	A558_6UM_0.5GY_v_DMSO_12D	6	0.90486	0.90577	0.999881	2561	0	0.070223
ADAM17	A558_6UM_0.5GY_v_DMSO_12D	6	0.98985	0.98978	0.999881	2833	0	0.15426
PARP4	A558_6UM_0.5GY_v_DMSO_12D	6	0.6812	0.73383	0.999881	2094	1	0.077104
KIN	A558_6UM_0.5GY_v_DMSO_12D	6	0.48018	0.62319	0.994679	1767	1	0.11224
RBBP5	A558_6UM_0.5GY_v_DMSO_12D	6	0.14676	0.29084	0.992646	815	3	-0.024747
SH2B3	A558_6UM_0.5GY_v_DMSO_12D	6	0.06165	0.15821	0.992646	430	1	-0.066033
RAB25	A558_6UM_0.5GY_v_DMSO_12D	6	0.1254	0.25822	0.992646	713	2	-0.01043
H2AC4	A558_6UM_0.5GY_v_DMSO_12D	6	0.87558	0.87657	0.999881	2473	0	0.04149
TAOK2	A558_6UM_0.5GY_v_DMSO_12D	6	0.42389	0.57121	0.992646	1625	2	-0.14716
H2BC13	A558_6UM_0.5GY_v_DMSO_12D	6	0.9254	0.92618	0.999881	2617	0	0.21448
SUMO1	A558_6UM_0.5GY_v_DMSO_12D	6	0.81648	0.82106	0.999881	2308	1	0.045682
ENPP7	A558_6UM_0.5GY_v_DMSO_12D	6	0.13116	0.26717	0.992646	734	1	-0.049158
ACSL3	A558_6UM_0.5GY_v_DMSO_12D	6	0.95545	0.95547	0.999881	2727	0	-0.0068187
TIMELESS	A558_6UM_0.5GY_v_DMSO_12D	6	0.17701	0.33598	0.992646	933	2	0.049779
XDH	A558_6UM_0.5GY_v_DMSO_12D	6	0.44764	0.59282	0.994679	1685	2	-0.086586
ABCC3	A558_6UM_0.5GY_v_DMSO_12D	6	0.41736	0.56543	0.992646	1604	1	0.015485
RAD23A	A558_6UM_0.5GY_v_DMSO_12D	6	0.22448	0.39731	0.992646	1096	2	0.037042
KRAS	A558_6UM_0.5GY_v_DMSO_12D	6	0.96556	0.96562	0.999881	2767	0	0.019359
646359	A558_6UM_0.5GY_v_DMSO_12D	6	0.70517	0.74677	0.999881	2126	1	0.036589
CDK6	A558_6UM_0.5GY_v_DMSO_12D	6	0.68382	0.73525	0.999881	2097	1	0.075402
POLR2K	A558_6UM_0.5GY_v_DMSO_12D	6	0.78592	0.79755	0.999881	2250	1	0.012473
AANAT	A558_6UM_0.5GY_v_DMSO_12D	6	0.44162	0.58734	0.994679	1671	1	-0.12167
SERPINB13	A558_6UM_0.5GY_v_DMSO_12D	6	0.61188	0.70092	0.9997	2002	1	-0.091855
MMS22L	A558_6UM_0.5GY_v_DMSO_12D	6	0.1006	0.21982	0.992646	602	3	-0.06378
NSMCE2	A558_6UM_0.5GY_v_DMSO_12D	6	0.6148	0.70223	0.9997	2005	1	-0.0261
PDAP1	A558_6UM_0.5GY_v_DMSO_12D	6	0.90887	0.9097	0.999881	2568	0	-0.010514
STK19	A558_6UM_0.5GY_v_DMSO_12D	6	0.13084	0.26673	0.992646	733	1	0.040998
MID1	A558_6UM_0.5GY_v_DMSO_12D	6	0.51381	0.65504	0.99654	1867	2	0.040895
SLC44A3	A558_6UM_0.5GY_v_DMSO_12D	6	0.81744	0.82178	0.999881	2310	1	-0.01215
MTMR2	A558_6UM_0.5GY_v_DMSO_12D	6	0.65636	0.7214	0.999881	2058	1	-0.00026321
MAP2K4	A558_6UM_0.5GY_v_DMSO_12D	6	0.26877	0.43529	0.992646	1197	1	0.17139
STAT3	A558_6UM_0.5GY_v_DMSO_12D	6	0.28573	0.44999	0.992646	1237	2	0.19416
ASNSD1	A558_6UM_0.5GY_v_DMSO_12D	6	0.25429	0.42265	0.992646	1157	2	0.18126
NR6A1	A558_6UM_0.5GY_v_DMSO_12D	6	0.10922	0.23325	0.992646	646	3	-0.13151
HMGCL	A558_6UM_0.5GY_v_DMSO_12D	6	0.12251	0.25379	0.992646	698	1	0.064131
TXNIP	A558_6UM_0.5GY_v_DMSO_12D	6	0.37463	0.52748	0.992646	1489	2	-0.098066
TIMM17A	A558_6UM_0.5GY_v_DMSO_12D	6	0.92927	0.92994	0.999881	2629	0	0.060202
ABCF1	A558_6UM_0.5GY_v_DMSO_12D	6	0.96982	0.96974	0.999881	2783	0	0.080583
GIGYF2	A558_6UM_0.5GY_v_DMSO_12D	6	0.6063	0.69857	0.9997	1994	1	-0.044317
RHOU	A558_6UM_0.5GY_v_DMSO_12D	6	0.29409	0.4572	0.992646	1256	1	0.032876
nonTarget-068	A558_6UM_0.5GY_v_DMSO_12D	1	0.62301	0.62254	0.994679	2020	0	0.066149
NEDD9	A558_6UM_0.5GY_v_DMSO_12D	6	0.55962	0.67907	0.9997	1933	1	0.014734
CENPS	A558_6UM_0.5GY_v_DMSO_12D	6	0.20793	0.38077	0.992646	1049	3	-0.040184
nonTarget-008	A558_6UM_0.5GY_v_DMSO_12D	1	0.48147	0.48075	0.992646	1774	0	-0.012696
KMT5C	A558_6UM_0.5GY_v_DMSO_12D	6	0.38843	0.53934	0.992646	1524	1	0.046932
TGM3	A558_6UM_0.5GY_v_DMSO_12D	6	0.38867	0.53952	0.992646	1526	1	0.022122
ERC1	A558_6UM_0.5GY_v_DMSO_12D	6	0.21995	0.39331	0.992646	1083	1	0.082508
NONO	A558_6UM_0.5GY_v_DMSO_12D	6	0.88344	0.88443	0.999881	2495	0	0.032841
EBF1	A558_6UM_0.5GY_v_DMSO_12D	6	0.10631	0.22889	0.992646	634	1	0.22211
PRODH2	A558_6UM_0.5GY_v_DMSO_12D	6	0.12012	0.25025	0.992646	691	2	-0.0094297
NSD1	A558_6UM_0.5GY_v_DMSO_12D	6	0.63785	0.71281	0.999881	2036	1	0.051285
RPA2	A558_6UM_0.5GY_v_DMSO_12D	6	0.9481	0.9483	0.999881	2701	0	0.020821
REXO2	A558_6UM_0.5GY_v_DMSO_12D	6	0.30263	0.46462	0.992646	1283	1	0.027086
BATF	A558_6UM_0.5GY_v_DMSO_12D	6	0.9256	0.92641	0.999881	2618	0	0.025162
GINS1	A558_6UM_0.5GY_v_DMSO_12D	6	0.21761	0.3913	0.992646	1078	2	0.092553
BACH1	A558_6UM_0.5GY_v_DMSO_12D	6	0.37301	0.52615	0.992646	1483	2	0.095427
nonTarget-002	A558_6UM_0.5GY_v_DMSO_12D	1	0.60059	0.6003	0.994679	1983	0	0.061019
ECT2	A558_6UM_0.5GY_v_DMSO_12D	6	0.68927	0.73807	0.999881	2103	1	-0.0015806
BCL9	A558_6UM_0.5GY_v_DMSO_12D	6	0.81969	0.82362	0.999881	2318	1	-0.017446
MAF	A558_6UM_0.5GY_v_DMSO_12D	6	0.27483	0.44049	0.992646	1213	1	0.13816
PPM1D	A558_6UM_0.5GY_v_DMSO_12D	6	0.33543	0.49316	0.992646	1382	1	-0.030206
RPL35A	A558_6UM_0.5GY_v_DMSO_12D	2	0.22231	0.24569	0.992646	1091	1	-0.14017
GHSR	A558_6UM_0.5GY_v_DMSO_12D	6	0.44492	0.59029	0.994679	1676	1	0.13776
PTDSS1	A558_6UM_0.5GY_v_DMSO_12D	6	0.77621	0.7906	0.999881	2236	1	-0.065185
SNAP23	A558_6UM_0.5GY_v_DMSO_12D	6	0.5427	0.67235	0.99893	1914	1	0.12908
BRTC3	A558_6UM_0.5GY_v_DMSO_12D	6	0.98222	0.98229	0.999881	2808	0	0.14576
NR1I3	A558_6UM_0.5GY_v_DMSO_12D	6	0.88913	0.88994	0.999881	2510	0	-0.04373
H2AC7	A558_6UM_0.5GY_v_DMSO_12D	6	0.84519	0.84647	0.999881	2392	1	0.030968
ATRIP	A558_6UM_0.5GY_v_DMSO_12D	6	0.7707	0.78682	0.999881	2227	1	0.13701
TBC1D12	A558_6UM_0.5GY_v_DMSO_12D	6	0.4275	0.57446	0.992696	1639	2	-0.058339
nonTarget-040	A558_6UM_0.5GY_v_DMSO_12D	1	0.59408	0.59359	0.994679	1975	0	0.060867
PTPRT	A558_6UM_0.5GY_v_DMSO_12D	6	0.29837	0.46091	0.992646	1272	2	0.045108
nonTarget-084	A558_6UM_0.5GY_v_DMSO_12D	1	0.66903	0.66921	0.997929	2077	0	0.16179
IGHMBP2	A558_6UM_0.5GY_v_DMSO_12D	6	0.06217	0.15898	0.992646	434	3	-0.1952
NOL8	A558_6UM_0.5GY_v_DMSO_12D	6	0.32413	0.48334	0.992646	1345	1	0.023533
RSF1	A558_6UM_0.5GY_v_DMSO_12D	6	0.12123	0.25196	0.992646	694	1	0.23828
LATS2	A558_6UM_0.5GY_v_DMSO_12D	6	0.73244	0.76252	0.999881	2157	1	0.063516
PSMC2	A558_6UM_0.5GY_v_DMSO_12D	6	0.3124	0.47314	0.992646	1313	1	0.021005
nonTarget-077	A558_6UM_0.5GY_v_DMSO_12D	1	0.53831	0.53711	0.992646	1909	0	0.039592
KIAA1549	A558_6UM_0.5GY_v_DMSO_12D	6	0.64183	0.71467	0.999881	2041	1	0.059757
MINDY2	A558_6UM_0.5GY_v_DMSO_12D	6	0.10729	0.23041	0.992646	639	1	0.048535
DNER	A558_6UM_0.5GY_v_DMSO_12D	6	0.73918	0.76653	0.999881	2170	1	-0.046062
DTX3L	A558_6UM_0.5GY_v_DMSO_12D	6	0.47139	0.61479	0.994679	1745	1	0.015819
HOXA11	A558_6UM_0.5GY_v_DMSO_12D	6	0.026017	0.078834	0.982971	218	3	-0.093989
SLC4A5	A558_6UM_0.5GY_v_DMSO_12D	6	0.87758	0.87857	0.999881	2476	0	0.025337
GPLD1	A558_6UM_0.5GY_v_DMSO_12D	6	0.81891	0.82299	0.999881	2316	1	0.12013
CD44	A558_6UM_0.5GY_v_DMSO_12D	6	0.9244	0.92519	0.999881	2614	0	0.016647
MAS1	A558_6UM_0.5GY_v_DMSO_12D	6	0.792	0.80199	0.999881	2261	1	0.025701
CHMP1A	A558_6UM_0.5GY_v_DMSO_12D	6	0.7084	0.7486	0.999881	2130	1	0.010011
CSF2RA	A558_6UM_0.5GY_v_DMSO_12D	6	0.91978	0.92064	0.999881	2600	0	0.11233
TERF2	A558_6UM_0.5GY_v_DMSO_12D	6	0.45689	0.60143	0.994679	1706	1	0.20884
POLI	A558_6UM_0.5GY_v_DMSO_12D	6	0.49053	0.63296	0.995299	1804	2	0.0087517
NR1I2	A558_6UM_0.5GY_v_DMSO_12D	6	0.16966	0.32537	0.992646	907	2	-0.030159
EPB41L3	A558_6UM_0.5GY_v_DMSO_12D	6	0.8414	0.84282	0.999881	2380	1	-0.027645
SND1	A558_6UM_0.5GY_v_DMSO_12D	6	0.8367	0.83861	0.999881	2361	1	0.0253
XAF1	A558_6UM_0.5GY_v_DMSO_12D	6	0.94236	0.94272	0.999881	2683	0	0.097494
TPTE2	A558_6UM_0.5GY_v_DMSO_12D	6	0.70634	0.7475	0.999881	2127	1	0.074756
BRAF	A558_6UM_0.5GY_v_DMSO_12D	6	0.1451	0.28818	0.992646	806	2	0.03657
CALML3	A558_6UM_0.5GY_v_DMSO_12D	6	0.10074	0.22003	0.992646	603	2	0.00931
PRKCG	A558_6UM_0.5GY_v_DMSO_12D	6	0.56341	0.68058	0.9997	1937	1	-0.078237
RTF3	A558_6UM_0.5GY_v_DMSO_12D	6	0.18546	0.34835	0.992646	962	2	0.19318
MARCO	A558_6UM_0.5GY_v_DMSO_12D	6	0.93044	0.93108	0.999881	2633	0	0.085892
TNFSF11	A558_6UM_0.5GY_v_DMSO_12D	6	0.89375	0.89465	0.999881	2521	0	0.043907
PRCC	A558_6UM_0.5GY_v_DMSO_12D	6	0.51316	0.65449	0.99654	1862	1	0.13547
GTF2H2C_2	A558_6UM_0.5GY_v_DMSO_12D	4	0.68023	0.683	0.9997	2093	1	-0.046089
NEURL1	A558_6UM_0.5GY_v_DMSO_12D	6	0.47339	0.61684	0.994679	1750	2	0.01479
PICALM	A558_6UM_0.5GY_v_DMSO_12D	6	0.92577	0.92661	0.999881	2619	0	0.072788
PSMC4	A558_6UM_0.5GY_v_DMSO_12D	6	0.94054	0.9408	0.999881	2680	0	0.10422
ITPRID1	A558_6UM_0.5GY_v_DMSO_12D	6	0.89858	0.89953	0.999881	2540	0	-0.03592
ADA2	A558_6UM_0.5GY_v_DMSO_12D	6	0.1712	0.32762	0.992646	914	1	0.11055
PMAIP1	A558_6UM_0.5GY_v_DMSO_12D	6	0.86424	0.86524	0.999881	2443	0	0.072352
ASPSCR1	A558_6UM_0.5GY_v_DMSO_12D	6	0.49736	0.6392	0.995735	1821	2	0.028933
CUL4A	A558_6UM_0.5GY_v_DMSO_12D	6	0.78741	0.79855	0.999881	2253	1	-0.067692
RPA3	A558_6UM_0.5GY_v_DMSO_12D	6	0.57847	0.68668	0.9997	1956	1	0.16001
nonTarget-070	A558_6UM_0.5GY_v_DMSO_12D	1	0.65456	0.65486	0.99654	2056	0	0.12351
STRN	A558_6UM_0.5GY_v_DMSO_12D	6	0.127	0.26082	0.992646	719	2	0.016545
ST14	A558_6UM_0.5GY_v_DMSO_12D	6	0.28204	0.44685	0.992646	1228	2	0.13226
CBX6	A558_6UM_0.5GY_v_DMSO_12D	6	0.35614	0.51162	0.992646	1442	2	-0.071221
TNFRSF6B	A558_6UM_0.5GY_v_DMSO_12D	6	0.28335	0.44796	0.992646	1231	2	-0.050894
RHOG	A558_6UM_0.5GY_v_DMSO_12D	6	0.35071	0.50672	0.992646	1429	2	0.024374
PSMA4	A558_6UM_0.5GY_v_DMSO_12D	6	0.51449	0.65574	0.99654	1869	2	-0.043765
nonTarget-080	A558_6UM_0.5GY_v_DMSO_12D	1	0.49946	0.49873	0.992646	1829	0	-0.00020828
CLK4	A558_6UM_0.5GY_v_DMSO_12D	6	0.51326	0.65457	0.99654	1864	2	0.075472
MLLT11	A558_6UM_0.5GY_v_DMSO_12D	6	0.74521	0.77036	0.999881	2183	1	0.35897
TBX3	A558_6UM_0.5GY_v_DMSO_12D	6	0.69651	0.7419	0.999881	2113	1	0.045902
KLHL41	A558_6UM_0.5GY_v_DMSO_12D	6	0.48184	0.62469	0.994679	1777	1	-0.012782
ESD	A558_6UM_0.5GY_v_DMSO_12D	6	0.11327	0.23963	0.992646	662	3	-0.020507
NUAK1	A558_6UM_0.5GY_v_DMSO_12D	6	0.81692	0.8214	0.999881	2309	1	0.050744
ACTR8	A558_6UM_0.5GY_v_DMSO_12D	6	0.073827	0.17767	0.992646	491	1	-0.033744
NR0B1	A558_6UM_0.5GY_v_DMSO_12D	6	0.82862	0.83132	0.999881	2340	1	0.1526
ABCG8	A558_6UM_0.5GY_v_DMSO_12D	6	0.89773	0.89859	0.999881	2537	0	0.028337
PLEKHA1	A558_6UM_0.5GY_v_DMSO_12D	6	0.84553	0.84676	0.999881	2393	1	0.017044
CYSLTR2	A558_6UM_0.5GY_v_DMSO_12D	6	0.25625	0.42429	0.992646	1163	1	0.082999
YWHAG	A558_6UM_0.5GY_v_DMSO_12D	6	0.24611	0.41583	0.992646	1141	1	0.047836
F13B	A558_6UM_0.5GY_v_DMSO_12D	6	0.49477	0.63684	0.995516	1814	1	0.12803
nonTarget-001	A558_6UM_0.5GY_v_DMSO_12D	1	0.76083	0.76091	0.999881	2209	0	0.18441
ALDH2	A558_6UM_0.5GY_v_DMSO_12D	6	0.08695	0.19859	0.992646	541	2	-0.076455
INO80C	A558_6UM_0.5GY_v_DMSO_12D	6	0.14479	0.28775	0.992646	803	1	0.19541
ITGB7	A558_6UM_0.5GY_v_DMSO_12D	6	0.93476	0.93523	0.999881	2645	0	0.094273
DAPK1	A558_6UM_0.5GY_v_DMSO_12D	6	0.13436	0.27208	0.992646	756	2	-0.032246
ABCB9	A558_6UM_0.5GY_v_DMSO_12D	6	0.10794	0.2314	0.992646	640	1	0.098205
TRIP11	A558_6UM_0.5GY_v_DMSO_12D	6	0.18278	0.3445	0.992646	954	2	0.11893
NR2C1	A558_6UM_0.5GY_v_DMSO_12D	6	0.35276	0.50846	0.992646	1435	2	-0.038995
CTNNB1	A558_6UM_0.5GY_v_DMSO_12D	6	0.50927	0.65061	0.99636	1855	2	0.10077
MLLT1	A558_6UM_0.5GY_v_DMSO_12D	6	0.083206	0.19277	0.992646	528	2	0.041444
TAL2	A558_6UM_0.5GY_v_DMSO_12D	6	0.41403	0.56236	0.992646	1597	2	0.18174
DPYD	A558_6UM_0.5GY_v_DMSO_12D	6	0.30369	0.46555	0.992646	1286	1	0.014428
nonTarget-048	A558_6UM_0.5GY_v_DMSO_12D	1	0.65845	0.6587	0.99654	2060	0	0.1198
YWHAH	A558_6UM_0.5GY_v_DMSO_12D	6	0.36187	0.51672	0.992646	1455	2	-0.10174
CDK4	A558_6UM_0.5GY_v_DMSO_12D	6	0.087202	0.19896	0.992646	542	2	0.11284
AIM2	A558_6UM_0.5GY_v_DMSO_12D	6	0.62868	0.70842	0.999881	2028	1	0.013734
POLR2F	A558_6UM_0.5GY_v_DMSO_12D	6	0.49902	0.64093	0.995735	1825	1	-0.072539
D2HGDH	A558_6UM_0.5GY_v_DMSO_12D	6	0.46525	0.60916	0.994679	1727	1	-0.027049
PLXNC1	A558_6UM_0.5GY_v_DMSO_12D	6	0.82285	0.82635	0.999881	2327	1	0.087671
DRTAS2	A558_6UM_0.5GY_v_DMSO_12D	6	0.9189	0.91984	0.999881	2595	0	0.080059
CFDP1	A558_6UM_0.5GY_v_DMSO_12D	6	0.5365	0.67011	0.998044	1908	1	-0.039874
ZNRF2	A558_6UM_0.5GY_v_DMSO_12D	6	0.83773	0.83953	0.999881	2365	1	-0.035532
TDO2	A558_6UM_0.5GY_v_DMSO_12D	6	0.4063	0.55555	0.992646	1576	1	0.10099
NPEPPS	A558_6UM_0.5GY_v_DMSO_12D	6	0.37861	0.53093	0.992646	1497	2	-0.040236
TNFRSF17	A558_6UM_0.5GY_v_DMSO_12D	6	0.11138	0.23666	0.992646	656	2	0.10108
CALML6	A558_6UM_0.5GY_v_DMSO_12D	6	0.57002	0.68328	0.9997	1944	1	-0.063464
ABCB8	A558_6UM_0.5GY_v_DMSO_12D	6	0.74829	0.7724	0.999881	2187	1	0.026178
BTG1	A558_6UM_0.5GY_v_DMSO_12D	6	0.61122	0.70064	0.9997	2001	1	0.083408
LIG1	A558_6UM_0.5GY_v_DMSO_12D	6	0.1322	0.26885	0.992646	744	3	-0.046407
KCNA5	A558_6UM_0.5GY_v_DMSO_12D	6	0.49011	0.6326	0.995299	1802	2	0.00019743
NCAM2	A558_6UM_0.5GY_v_DMSO_12D	6	0.075508	0.1804	0.992646	498	2	-0.036712
DUT	A558_6UM_0.5GY_v_DMSO_12D	6	0.72427	0.75781	0.999881	2147	1	0.036289
NRIP2	A558_6UM_0.5GY_v_DMSO_12D	6	0.45926	0.60366	0.994679	1713	1	-0.019455
RALB	A558_6UM_0.5GY_v_DMSO_12D	6	0.29544	0.4584	0.992646	1262	2	0.22352
HUS1B	A558_6UM_0.5GY_v_DMSO_12D	6	0.4943	0.63631	0.995516	1813	2	0.05954
RBM15	A558_6UM_0.5GY_v_DMSO_12D	6	0.82063	0.82443	0.999881	2322	1	-0.025055
CUBN	A558_6UM_0.5GY_v_DMSO_12D	6	0.80248	0.80986	0.999881	2274	1	-0.12875
BCL2L10	A558_6UM_0.5GY_v_DMSO_12D	6	0.96082	0.96082	0.999881	2745	0	0.068021
CCDC6	A558_6UM_0.5GY_v_DMSO_12D	6	0.2729	0.43875	0.992646	1209	1	0.10604
H2AC6	A558_6UM_0.5GY_v_DMSO_12D	6	0.24359	0.4137	0.992646	1137	2	0.026514
KCNJ5	A558_6UM_0.5GY_v_DMSO_12D	6	0.95095	0.95102	0.999881	2710	0	0.02786
FAM166A	A558_6UM_0.5GY_v_DMSO_12D	6	0.83067	0.83314	0.999881	2343	1	0.077922
RAD52	A558_6UM_0.5GY_v_DMSO_12D	6	0.88587	0.88673	0.999881	2499	0	-0.089454
PEBP1	A558_6UM_0.5GY_v_DMSO_12D	6	0.075172	0.1798	0.992646	496	2	-0.0058033
HMGCR	A558_6UM_0.5GY_v_DMSO_12D	6	0.3662	0.52041	0.992646	1466	1	0.17711
KAT2B	A558_6UM_0.5GY_v_DMSO_12D	6	0.84688	0.84808	0.999881	2397	1	0.11546
CNBP	A558_6UM_0.5GY_v_DMSO_12D	6	0.81065	0.81626	0.999881	2292	1	0.093295
NABP2	A558_6UM_0.5GY_v_DMSO_12D	6	0.9128	0.91367	0.999881	2582	0	0.12362
FAAH	A558_6UM_0.5GY_v_DMSO_12D	6	0.14034	0.28099	0.992646	787	2	-0.048047
ASTE1	A558_6UM_0.5GY_v_DMSO_12D	6	0.4469	0.59216	0.994679	1683	1	0.013283
NAGPA	A558_6UM_0.5GY_v_DMSO_12D	6	0.39953	0.54939	0.992646	1556	1	0.11567
CHIC2	A558_6UM_0.5GY_v_DMSO_12D	6	0.44974	0.59474	0.994679	1690	1	0.099332
GNMT	A558_6UM_0.5GY_v_DMSO_12D	6	0.72883	0.76029	0.999881	2156	1	0.0080945
RBL2	A558_6UM_0.5GY_v_DMSO_12D	6	0.19237	0.35852	0.992646	992	2	0.18305
ABCC4	A558_6UM_0.5GY_v_DMSO_12D	6	0.75179	0.77455	0.999881	2193	1	0.10515
ETNK1	A558_6UM_0.5GY_v_DMSO_12D	6	0.65207	0.71948	0.999881	2053	1	0.1134
MED23	A558_6UM_0.5GY_v_DMSO_12D	6	0.90043	0.9014	0.999881	2548	0	0.15838
B2M	A558_6UM_0.5GY_v_DMSO_12D	6	0.32912	0.48777	0.992646	1359	2	0.078721
SLC1A3	A558_6UM_0.5GY_v_DMSO_12D	6	0.39128	0.54187	0.992646	1533	1	-0.0060671
RPS3	A558_6UM_0.5GY_v_DMSO_12D	6	0.76053	0.78016	0.999881	2208	1	0.16195
DLEC1	A558_6UM_0.5GY_v_DMSO_12D	6	0.37279	0.52602	0.992646	1482	1	0.1361
JUND	A558_6UM_0.5GY_v_DMSO_12D	6	0.78202	0.7946	0.999881	2244	1	0.10343
CDX2	A558_6UM_0.5GY_v_DMSO_12D	6	0.16785	0.32254	0.992646	899	2	0.21781
RPS28	A558_6UM_0.5GY_v_DMSO_12D	6	0.30215	0.46425	0.992646	1282	2	-0.006635
SUMO4	A558_6UM_0.5GY_v_DMSO_12D	6	0.82123	0.82496	0.999881	2323	1	0.017916
CINP	A558_6UM_0.5GY_v_DMSO_12D	6	0.21232	0.38672	0.992646	1066	2	0.10085
WIF1	A558_6UM_0.5GY_v_DMSO_12D	6	0.13435	0.27207	0.992646	755	2	0.075083
TAL1	A558_6UM_0.5GY_v_DMSO_12D	6	0.96681	0.96683	0.999881	2774	0	0.073315
TGM1	A558_6UM_0.5GY_v_DMSO_12D	6	0.21116	0.38533	0.992646	1062	1	0.17126
ADAR	A558_6UM_0.5GY_v_DMSO_12D	6	0.61915	0.70421	0.9997	2009	1	0.092607
nonTarget-014	A558_6UM_0.5GY_v_DMSO_12D	1	0.69945	0.69948	0.9997	2116	0	0.11999
LINC00598	A558_6UM_0.5GY_v_DMSO_12D	6	0.44536	0.59076	0.994679	1677	2	0.091797
ACTL6A	A558_6UM_0.5GY_v_DMSO_12D	6	0.69478	0.74103	0.999881	2110	1	0.17624
PPFIA2	A558_6UM_0.5GY_v_DMSO_12D	6	0.48371	0.62649	0.994679	1785	1	0.047727
ELF3	A558_6UM_0.5GY_v_DMSO_12D	6	0.44668	0.59192	0.994679	1682	1	0.15639
TCHP	A558_6UM_0.5GY_v_DMSO_12D	6	0.34052	0.49764	0.992646	1400	2	0.19438
NFATC4	A558_6UM_0.5GY_v_DMSO_12D	6	0.70917	0.749	0.999881	2131	1	0.10147
EPAS1	A558_6UM_0.5GY_v_DMSO_12D	6	0.016722	0.054688	0.982971	157	2	-0.011869
TCF7L1	A558_6UM_0.5GY_v_DMSO_12D	6	0.25961	0.42745	0.992646	1171	2	0.076557
[truncated: 69,901 more rows]

## Sheet: 1D
Rank (ranked by ∑neg.lfc)	Gene KO linked to sensitisation to RT	No. of significant conditions	∑neg.lfc		Rank (ranked by ∑neg.lfc)	Gene KO linked to sensitisation to ART558	No. of significant conditions	∑neg.lfc
1	TP53BP1	6	-4.48499		1	PCMTD1	2	-0.67441
2	RIF1	5	-4.11755
3	LIG4	5	-3.1719
4	DCLRE1C	6	-2.61819
5	RAD54L	5	-2.24785
6	SHLD1	4	-2.22698
7	MAD2L2	2	-1.82965
8	ERCC6L2	5	-1.58401
9	SHLD2	3	-1.42661
10	HUS1	3	-1.4064
11	FOXM1	3	-0.96357
12	DYRK1A	2	-0.89066
13	SHLD3	2	-0.83497
14	RAD9A	2	-0.75972
15	RNF168	2	-0.75287
16	NUMA1	2	-0.73679
17	NHEJ1	3	-0.66449
18	DMBT1	2	-0.4744
19	PLXNB1	2	-0.31225
20	ATM	2	-0.070875

## Sheet: 1E
Rank (ranked by ∑(ΔO−E))	Gene KOs linked to sensitisation by ART558 combined with RT	No. of significant conditions where ΔO−E =< -0.1	∑(ΔO−E) [only conditions where ΔO−E =< -0.1]
1	SHLD2	6	-1.97807
2	DYNLL1	5	-1.85335
3	DCLRE1C	5	-1.84048
4	RAD9A	3	-1.47785
5	RAD51AP1	5	-1.3958
6	ERCC6L2	4	-1.15101
7	TDP1	3	-1.04409
8	FOXM1	3	-0.820268
9	RNF168	3	-0.756959
10	FOXO3	2	-0.685778
11	ATM	4	-0.610652
12	RAD54L	3	-0.555016
13	SHLD3	2	-0.492412
14	TP53BP1	2	-0.46793
15	RAD51B	2	-0.452163
16	PRKDC	2	-0.396092
